# Supplementary material for: Association of circulating vitamin levels with thyroid diseases: a Mendelian randomization study
Source: Front Endocrinol (Lausanne). 2024 Jun 11;15:1360851. doi: 10.3389/fendo.2024.1360851 (PMC11196410; doi:10.3389/fendo.2024.1360851)
Supplement: Supplementary file 1 [file DataSheet_1.xlsx]

## Sheet: Supplementary Table 1
Supplementary Table 1 Excluded SNPs and reasons for the exclusion for primary MR analysis
Exposure	Outcome	SNP	Reason
Autoimmune hypothyroidism	Vitamin A	rs11694732	Outliers based on being palindromic with intermediate allele frequencies
		rs1986567	Outliers based on being palindromic with intermediate allele frequencies
		rs2702968	Outliers based on being palindromic with intermediate allele frequencies
		rs322901	Outliers based on being palindromic with intermediate allele frequencies
		rs4760148	Outliers based on being palindromic with intermediate allele frequencies
		rs72616654	Outliers based on being palindromic with intermediate allele frequencies
		rs7754251	Outliers based on being palindromic with intermediate allele frequencies
Autoimmune hypothyroidism	Vitamin B9	rs11694732	Outliers based on being palindromic with intermediate allele frequencies
		rs322901	Outliers based on being palindromic with intermediate allele frequencies
Autoimmune hypothyroidism	Vitamin B12	rs7144089	Outliers based on being palindromic with intermediate allele frequencies
		rs11694732	Outliers based on being palindromic with intermediate allele frequencies
		rs1986567	Outliers based on being palindromic with intermediate allele frequencies
		rs2702968	Outliers based on being palindromic with intermediate allele frequencies
		rs322901	Outliers based on being palindromic with intermediate allele frequencies
		rs4760148	Outliers based on being palindromic with intermediate allele frequencies
		rs72616654	Outliers based on being palindromic with intermediate allele frequencies
		rs7754251	Outliers based on being palindromic with intermediate allele frequencies
Autoimmune hypothyroidism	Vitamin C	rs7144089	Outliers based on being palindromic with intermediate allele frequencies
		rs11694732	Outliers based on being palindromic with intermediate allele frequencies
		rs1986567	Outliers based on being palindromic with intermediate allele frequencies
		rs2702968	Outliers based on being palindromic with intermediate allele frequencies
		rs322901	Outliers based on being palindromic with intermediate allele frequencies
		rs4760148	Outliers based on being palindromic with intermediate allele frequencies
		rs72616654	Outliers based on being palindromic with intermediate allele frequencies
		rs7754251	Outliers based on being palindromic with intermediate allele frequencies
Autoimmune hypothyroidism	Vitamin D	rs7144089	Outliers based on being palindromic with intermediate allele frequencies
		rs11694732	Outliers based on being palindromic with intermediate allele frequencies
		rs1986567	Outliers based on being palindromic with intermediate allele frequencies
		rs2702968	Outliers based on being palindromic with intermediate allele frequencies
		rs322901	Outliers based on being palindromic with intermediate allele frequencies
		rs4760148	Outliers based on being palindromic with intermediate allele frequencies
		rs72616654	Outliers based on being palindromic with intermediate allele frequencies
		rs7754251	Outliers based on being palindromic with intermediate allele frequencies
Autoimmune hypothyroidism	Vitamin E	rs7144089	Outliers based on being palindromic with intermediate allele frequencies
		rs11694732	Outliers based on being palindromic with intermediate allele frequencies
		rs1986567	Outliers based on being palindromic with intermediate allele frequencies
		rs2702968	Outliers based on being palindromic with intermediate allele frequencies
		rs322901	Outliers based on being palindromic with intermediate allele frequencies
		rs4760148	Outliers based on being palindromic with intermediate allele frequencies
		rs72616654	Outliers based on being palindromic with intermediate allele frequencies
		rs7754251	Outliers based on being palindromic with intermediate allele frequencies
Nontoxic goiter/Thyroid nodule	Vitamin A	rs2289261	Outliers based on being palindromic with intermediate allele frequencies
		rs2921053	Outliers based on being palindromic with intermediate allele frequencies
		rs36144751	Outliers based on being palindromic with intermediate allele frequencies
		rs6603093	Outliers based on being palindromic with intermediate allele frequencies
		rs7238273	Outliers based on being palindromic with intermediate allele frequencies
Nontoxic goiter/Thyroid nodule	Vitamin B9	rs2289261	Outliers based on being palindromic with intermediate allele frequencies
		rs2921053	Outliers based on being palindromic with intermediate allele frequencies
Nontoxic goiter/Thyroid nodule	Vitamin B12	rs2289261	Outliers based on being palindromic with intermediate allele frequencies
		rs2921053	Outliers based on being palindromic with intermediate allele frequencies
		rs6603093	Outliers based on being palindromic with intermediate allele frequencies
		rs7238273	Outliers based on being palindromic with intermediate allele frequencies
Nontoxic goiter/Thyroid nodule	Vitamin C	rs2289261	Outliers based on being palindromic with intermediate allele frequencies
		rs2921053	Outliers based on being palindromic with intermediate allele frequencies
		rs6603093	Outliers based on being palindromic with intermediate allele frequencies
		rs7238273	Outliers based on being palindromic with intermediate allele frequencies
Nontoxic goiter/Thyroid nodule	Vitamin D	rs2289261	Outliers based on being palindromic with intermediate allele frequencies
		rs2921053	Outliers based on being palindromic with intermediate allele frequencies
		rs6603093	Outliers based on being palindromic with intermediate allele frequencies
		rs7238273	Outliers based on being palindromic with intermediate allele frequencies
Nontoxic goiter/Thyroid nodule	Vitamin E	rs2289261	Outliers based on being palindromic with intermediate allele frequencies
		rs2921053	Outliers based on being palindromic with intermediate allele frequencies
		rs6603093	Outliers based on being palindromic with intermediate allele frequencies
		rs7238273	Outliers based on being palindromic with intermediate allele frequencies
Malignant neoplasm of thyroid gland	Vitamin A	rs1064876	Outliers based on MR-radial
		rs7874716	Outliers based on MR-radial
Malignant neoplasm of thyroid gland	Vitamin C	rs62401231	Outliers based on MR-radial
Vitamin B12	Autoimmune hyperthyroidism	rs112961770	Outliers based on incompatible alleles
Vitamin B12	Autoimmune hypothyroidism	rs112961770	Outliers based on incompatible alleles
Vitamin B12	Nontoxic goiter/Thyroid nodule	rs112961770	Outliers based on incompatible alleles
Vitamin B12	Malignant neoplasm of thyroid gland	rs112961770	Outliers based on incompatible alleles
Vitamin D	Autoimmune hyperthyroidism	rs9328367	Outliers based on being palindromic with intermediate allele frequencies
Vitamin D	Autoimmune hypothyroidism	rs9328367	Outliers based on being palindromic with intermediate allele frequencies
Vitamin D	Nontoxic goiter/Thyroid nodule	rs9328367	Outliers based on being palindromic with intermediate allele frequencies
Vitamin D	Malignant neoplasm of thyroid gland	rs9328367	Outliers based on being palindromic with intermediate allele frequencies
Vitamin C	Autoimmune hypothyroidism	rs1883993	Outliers based on MR-PRESSO
		rs11650824	Outliers based on MR-radial

## Sheet: Supplementary Table 2
Supplementary Table 2 Association of genome-wide SNPs for types of vitamins with autoimmune hyperthyroidism for MR analysis
Exposure
Vitamin A	SNP	Chromosome	Position	effect_allele	other_allele	eaf	beta	se	p	R2	F
	rs10802946	1	241288195	T	C	0.528868	0.0732263	0.0154462	2.12947e-06	0.00267211	22
	rs11187539	10	93587181	A	G	0.380237	-0.077582	0.0157441	8.32087e-07	0.00283682	24
	rs115971394	14	28134480	T	C	0.0178897	0.276481	0.0578926	1.79032e-06	0.00268611	22
	rs11604481	11	6542335	C	A	0.2422	-0.0821391	0.017827	4.07408e-06	0.00247662	21
	rs11624628	14	74603354	T	C	0.0169906	-0.271878	0.0590392	4.12382e-06	0.00246913	21
	rs144434711	10	88144941	C	G	0.0251066	0.232473	0.0483477	1.52176e-06	0.00264557	23
	rs1667226	18	31560497	T	A	0.520114	0.101271	0.0154605	5.74195e-11	0.00511961	42
	rs1795977	12	78493920	C	G	0.081578	-0.128052	0.0279007	4.44176e-06	0.00245707	21
	rs1883711	20	40551182	C	G	0.029437	-0.27778	0.0454347	9.72684e-10	0.00440909	37
	rs2505415	10	32310784	C	G	0.694937	0.081289	0.0169124	1.53616e-06	0.00280174	23
	rs3752802	10	3144115	A	G	0.28726	0.0819453	0.0169724	1.37807e-06	0.00274969	23
	rs4665985	2	27531011	C	A	0.278277	0.0804736	0.0172742	3.18366e-06	0.00260127	21
	rs6831628	4	37695410	G	A	0.156338	0.0984665	0.0210918	3.03447e-06	0.00255764	21
Vitamin B9	SNP	Chromosome	Position	effect_allele	other_allele	eaf	beta	se	p	R2	F
	rs11193562	10	109374864	A	G	0.20965	0.112089	0.0225675	6.80552e-07	0.00526806	24
	rs17769357	14	72749103	G	A	0.100217	0.139228	0.03046	4.85757e-06	0.0038853	20
	rs218896	8	90726598	C	T	0.407893	-0.092129	0.0187687	9.1705e-07	0.00692419	24
	rs3751334	13	96086010	G	A	0.137905	-0.126318	0.0265671	1.98763e-06	0.00440089	22
	rs73170787	12	102031475	A	G	0.0273477	0.257156	0.0558717	4.17216e-06	0.00361696	21
	rs79882704	12	84428753	C	A	0.0612381	0.189377	0.0387994	1.05589e-06	0.00439244	23
Vitamin B12	SNP	Chromosome	Position	effect_allele	other_allele	eaf	beta	se	p	R2	F
	rs10749205	10	118046389	C	T	0.799626	0.0315609	0.00683706	3.90923e-06	0.000319196	21
	rs10924919	1	247272298	T	C	0.394475	-0.0286276	0.0056423	3.90059e-07	0.000391518	25
	rs12776611	10	71424622	A	G	0.022116	-0.0878135	0.0188958	3.3639e-06	0.000333539	23
	rs148901823	7	36745068	G	A	0.080711	-0.0486291	0.0100516	1.31188e-06	0.000350919	21
	rs193228340	8	27008230	C	T	0.007133	0.156303	0.0340106	4.31269e-06	0.000346041	23
	rs388561	22	34612149	C	T	0.880654	0.040271	0.00854945	2.47278e-06	0.000340901	21
	rs61994378	14	106827305	C	T	0.027799	0.0934555	0.0197741	2.28809e-06	0.00047209	22
	rs67568068	5	160155731	C	T	0.212722	-0.0317378	0.00664671	1.7974e-06	0.000337384	22
Vitamin C	SNP	Chromosome	Position	effect_allele	other_allele	eaf	beta	se	p	R2	F
	rs114598078	3	81252851	T	C	0.042309	0.0655782	0.0137636	1.89218e-06	0.000348504	22
	rs11650824	17	68115897	A	T	0.035071	0.0794787	0.0158822	5.60763e-07	0.000427538	25
	rs17482258	12	26949117	T	C	0.099073	0.042829	0.00926045	3.74712e-06	0.000327454	21
	rs1883993	22	25211229	A	G	0.095419	0.044959	0.00935324	1.53378e-06	0.000348936	23
	rs4238567	15	33927389	C	T	0.522046	0.0253068	0.00550812	4.33885e-06	0.000319595	21
	rs4481190	3	155038283	C	A	0.351041	-0.0306375	0.00574377	9.60513e-08	0.000427673	28
	rs61868302	10	135260228	T	C	0.060676	-0.0571013	0.0118391	1.41336e-06	0.000371667	23
	rs74978963	7	68166615	T	C	0.008729	0.150814	0.0310213	1.16425e-06	0.000393614	23
	rs7626478	3	165589571	A	G	0.720257	0.0279796	0.00610134	4.52225e-06	0.000315471	21
	rs9540734	13	66965411	A	G	0.477524	-0.0259285	0.00548469	2.27377e-06	0.000335464	22
Vitamin D	SNP	Chromosome	Position	effect_allele	other_allele	eaf	beta	se	p	R2	F
	rs10469075	18	75110848	T	C	0.189076	-0.0324603	0.00701256	3.67648e-06	0.000323111	21
	rs117693112	7	108727403	A	G	0.04134	0.0682431	0.0144786	2.43645e-06	0.000369133	22
	rs17301981	9	84986248	C	T	0.088198	-0.0437855	0.00958474	4.9181e-06	0.000308354	20
	rs2673883	3	145463776	C	T	0.184373	-0.0342906	0.00705446	1.16889e-06	0.000353646	23
	rs35775421	14	103462580	A	G	0.053231	-0.0559707	0.0122186	4.63248e-06	0.000315762	20
	rs57038272	5	76259816	T	C	0.176978	0.0333323	0.00723695	4.10786e-06	0.000323662	21
	rs582962	6	69521978	A	G	0.684179	-0.0283174	0.00608067	3.20922e-06	0.000346535	21
	rs61942184	12	103586618	C	G	0.027543	0.0822174	0.0177573	3.65556e-06	0.000362109	21
	rs679830	7	54674873	C	T	0.948622	-0.0601819	0.012755	2.37825e-06	0.000353047	22
	rs74593039	10	44421069	C	G	0.157655	0.0350049	0.00753919	3.43289e-06	0.000325451	21
	rs75713989	3	186632942	T	C	0.129857	0.039147	0.00816677	1.63938e-06	0.000346324	22
	rs80261862	7	36760624	T	C	0.097814	-0.0448741	0.00926708	1.28337e-06	0.000355401	23
	rs9328367	6	709090	T	A	0.510148	0.0261798	0.00561666	3.14528e-06	0.00034255	21
Vitamin E	SNP	Chromosome	Position	effect_allele	other_allele	eaf	beta	se	p	R2	F
	rs111306778	13	97282672	A	G	0.089621	-0.0479658	0.00957227	5.41728e-07	0.000375427	25
	rs12421920	11	13249759	G	A	0.093546	-0.0434479	0.00938496	3.66507e-06	0.000320139	21
	rs12899673	15	92561644	A	G	0.333079	0.0268951	0.00581803	3.78748e-06	0.000321365	21
	rs2723979	7	37364666	G	T	0.583758	-0.0266142	0.00552745	1.47263e-06	0.00034422	23
	rs35218694	17	14785162	G	A	0.034459	-0.0741637	0.0153104	1.27246e-06	0.000366004	23
	rs4903544	14	77596398	T	C	0.30035	-0.0295098	0.0060211	9.53187e-07	0.000365992	24
	rs536912	1	109514347	A	C	0.736049	0.0304596	0.00620091	9.00979e-07	0.000360503	24
	rs6033	1	169521853	G	A	0.072493	-0.0516563	0.0105563	9.91038e-07	0.000358831	23
	rs71385328	17	51353081	G	A	0.011307	0.130015	0.0262064	7.00616e-07	0.000377943	24
	rs79966958	9	37024435	T	C	0.012689	-0.116527	0.024505	1.98217e-06	0.000340224	22
	rs979218	7	9684248	C	A	0.098036	-0.0430325	0.00922259	3.07137e-06	0.00032749	21
SNP, single nucleotide polymorphism; eaf, effect allele frequency; se, standard error.
R2 was calculated as follows: 2*beta2*EAF*(1-EAF).
The F-statistic for each SNP was calculated as follows: F=beta2/se2.

## Sheet: Supplementary Table 3
Supplementary Table 3 Association of genome-wide SNPs for types of vitamins with autoimmune hypothyroidism for MR analysis
Exposure
Vitamin A	SNP	Chromosome	Position	effect_allele	other_allele	eaf	beta	se	p	R2	F
	rs10802946	1	241288195	T	C	0.528868	0.0732263	0.0154462	2.12947e-06	0.00267211	22
	rs11187539	10	93587181	A	G	0.380237	-0.077582	0.0157441	8.32087e-07	0.00283682	24
	rs115971394	14	28134480	T	C	0.0178897	0.276481	0.0578926	1.79032e-06	0.00268611	22
	rs11604481	11	6542335	C	A	0.2422	-0.0821391	0.017827	4.07408e-06	0.00247662	21
	rs11624628	14	74603354	T	C	0.0169906	-0.271878	0.0590392	4.12382e-06	0.00246913	21
	rs144434711	10	88144941	C	G	0.0251066	0.232473	0.0483477	1.52176e-06	0.00264557	23
	rs1667226	18	31560497	T	A	0.520114	0.101271	0.0154605	5.74195e-11	0.00511961	42
	rs1795977	12	78493920	C	G	0.081578	-0.128052	0.0279007	4.44176e-06	0.00245707	21
	rs1883711	20	40551182	C	G	0.029437	-0.27778	0.0454347	9.72684e-10	0.00440909	37
	rs2505415	10	32310784	C	G	0.694937	0.081289	0.0169124	1.53616e-06	0.00280174	23
	rs3752802	10	3144115	A	G	0.28726	0.0819453	0.0169724	1.37807e-06	0.00274969	23
	rs4665985	2	27531011	C	A	0.278277	0.0804736	0.0172742	3.18366e-06	0.00260127	21
	rs6831628	4	37695410	G	A	0.156338	0.0984665	0.0210918	3.03447e-06	0.00255764	21
Vitamin B9	SNP	Chromosome	Position	effect_allele	other_allele	eaf	beta	se	p	R2	F
	rs11193562	10	109374864	A	G	0.20965	0.112089	0.0225675	6.80552e-07	0.00526806	24
	rs17769357	14	72749103	G	A	0.100217	0.139228	0.03046	4.85757e-06	0.0038853	20
	rs218896	8	90726598	C	T	0.407893	-0.092129	0.0187687	9.1705e-07	0.00692419	24
	rs3751334	13	96086010	G	A	0.137905	-0.126318	0.0265671	1.98763e-06	0.00440089	22
	rs73170787	12	102031475	A	G	0.0273477	0.257156	0.0558717	4.17216e-06	0.00361696	21
	rs79882704	12	84428753	C	A	0.0612381	0.189377	0.0387994	1.05589e-06	0.00439244	23
Vitamin B12	SNP	Chromosome	Position	effect_allele	other_allele	eaf	beta	se	p	R2	F
	rs10749205	10	118046389	C	T	0.799626	0.0315609	0.00683706	3.90923e-06	0.000319196	21
	rs10924919	1	247272298	T	C	0.394475	-0.0286276	0.0056423	3.90059e-07	0.000391518	25
	rs12776611	10	71424622	A	G	0.022116	-0.0878135	0.0188958	3.3639e-06	0.000333539	23
	rs148901823	7	36745068	G	A	0.080711	-0.0486291	0.0100516	1.31188e-06	0.000350919	21
	rs193228340	8	27008230	C	T	0.007133	0.156303	0.0340106	4.31269e-06	0.000346041	23
	rs388561	22	34612149	C	T	0.880654	0.040271	0.00854945	2.47278e-06	0.000340901	21
	rs61994378	14	106827305	C	T	0.027799	0.0934555	0.0197741	2.28809e-06	0.00047209	22
	rs67568068	5	160155731	C	T	0.212722	-0.0317378	0.00664671	1.7974e-06	0.000337384	22
Vitamin C	SNP	Chromosome	Position	effect_allele	other_allele	eaf	beta	se	p	R2	F
	rs114598078	3	81252851	T	C	0.042309	0.0655782	0.0137636	1.89218e-06	0.000348504	22
	rs17482258	12	26949117	T	C	0.099073	0.042829	0.00926045	3.74712e-06	0.000327454	21
	rs4238567	15	33927389	C	T	0.522046	0.0253068	0.00550812	4.33885e-06	0.000319595	21
	rs4481190	3	155038283	C	A	0.351041	-0.0306375	0.00574377	9.60513e-08	0.000427673	28
	rs61868302	10	135260228	T	C	0.060676	-0.0571013	0.0118391	1.41336e-06	0.000371667	23
	rs74978963	7	68166615	T	C	0.008729	0.150814	0.0310213	1.16425e-06	0.000393614	23
	rs7626478	3	165589571	A	G	0.720257	0.0279796	0.00610134	4.52225e-06	0.000315471	21
	rs9540734	13	66965411	A	G	0.477524	-0.0259285	0.00548469	2.27377e-06	0.000335464	22
Vitamin D	SNP	Chromosome	Position	effect_allele	other_allele	eaf	beta	se	p	R2	F
	rs10469075	18	75110848	T	C	0.189076	-0.0324603	0.00701256	3.67648e-06	0.000323111	21
	rs117693112	7	108727403	A	G	0.04134	0.0682431	0.0144786	2.43645e-06	0.000369133	22
	rs17301981	9	84986248	C	T	0.088198	-0.0437855	0.00958474	4.9181e-06	0.000308354	20
	rs2673883	3	145463776	C	T	0.184373	-0.0342906	0.00705446	1.16889e-06	0.000353646	23
	rs35775421	14	103462580	A	G	0.053231	-0.0559707	0.0122186	4.63248e-06	0.000315762	20
	rs57038272	5	76259816	T	C	0.176978	0.0333323	0.00723695	4.10786e-06	0.000323662	21
	rs582962	6	69521978	A	G	0.684179	-0.0283174	0.00608067	3.20922e-06	0.000346535	21
	rs61942184	12	103586618	C	G	0.027543	0.0822174	0.0177573	3.65556e-06	0.000362109	21
	rs679830	7	54674873	C	T	0.948622	-0.0601819	0.012755	2.37825e-06	0.000353047	22
	rs74593039	10	44421069	C	G	0.157655	0.0350049	0.00753919	3.43289e-06	0.000325451	21
	rs75713989	3	186632942	T	C	0.129857	0.039147	0.00816677	1.63938e-06	0.000346324	22
	rs80261862	7	36760624	T	C	0.097814	-0.0448741	0.00926708	1.28337e-06	0.000355401	23
	rs9328367	6	709090	T	A	0.510148	0.0261798	0.00561666	3.14528e-06	0.00034255	21
Vitamin E	SNP	Chromosome	Position	effect_allele	other_allele	eaf	beta	se	p	R2	F
	rs111306778	13	97282672	A	G	0.089621	-0.0479658	0.00957227	5.41728e-07	0.000375427	25
	rs12421920	11	13249759	G	A	0.093546	-0.0434479	0.00938496	3.66507e-06	0.000320139	21
	rs12899673	15	92561644	A	G	0.333079	0.0268951	0.00581803	3.78748e-06	0.000321365	21
	rs2723979	7	37364666	G	T	0.583758	-0.0266142	0.00552745	1.47263e-06	0.00034422	23
	rs35218694	17	14785162	G	A	0.034459	-0.0741637	0.0153104	1.27246e-06	0.000366004	23
	rs4903544	14	77596398	T	C	0.30035	-0.0295098	0.0060211	9.53187e-07	0.000365992	24
	rs536912	1	109514347	A	C	0.736049	0.0304596	0.00620091	9.00979e-07	0.000360503	24
	rs6033	1	169521853	G	A	0.072493	-0.0516563	0.0105563	9.91038e-07	0.000358831	23
	rs71385328	17	51353081	G	A	0.011307	0.130015	0.0262064	7.00616e-07	0.000377943	24
	rs79966958	9	37024435	T	C	0.012689	-0.116527	0.024505	1.98217e-06	0.000340224	22
	rs979218	7	9684248	C	A	0.098036	-0.0430325	0.00922259	3.07137e-06	0.00032749	21
SNP, single nucleotide polymorphism; eaf, effect allele frequency; se, standard error.
R2 was calculated as follows: 2*beta2*EAF*(1-EAF).
The F-statistic for each SNP was calculated as follows: F=beta2/se2.

## Sheet: Supplementary Table 4
Supplementary Table 4 Association of genome-wide SNPs for types of vitamins with nontoxic goitre/thyroid nodule for MR analysis
Exposure
Vitamin A	SNP	Chromosome	Position	effect_allele	other_allele	eaf	beta	se	p	R2	F
	rs10802946	1	241288195	T	C	0.528868	0.0732263	0.0154462	2.12947e-06	0.00267211	22
	rs11187539	10	93587181	A	G	0.380237	-0.077582	0.0157441	8.32087e-07	0.00283682	24
	rs115971394	14	28134480	T	C	0.0178897	0.276481	0.0578926	1.79032e-06	0.00268611	22
	rs11604481	11	6542335	C	A	0.2422	-0.0821391	0.017827	4.07408e-06	0.00247662	21
	rs11624628	14	74603354	T	C	0.0169906	-0.271878	0.0590392	4.12382e-06	0.00246913	21
	rs144434711	10	88144941	C	G	0.0251066	0.232473	0.0483477	1.52176e-06	0.00264557	23
	rs1667226	18	31560497	T	A	0.520114	0.101271	0.0154605	5.74195e-11	0.00511961	42
	rs1795977	12	78493920	C	G	0.081578	-0.128052	0.0279007	4.44176e-06	0.00245707	21
	rs1883711	20	40551182	C	G	0.029437	-0.27778	0.0454347	9.72684e-10	0.00440909	37
	rs2505415	10	32310784	C	G	0.694937	0.081289	0.0169124	1.53616e-06	0.00280174	23
	rs3752802	10	3144115	A	G	0.28726	0.0819453	0.0169724	1.37807e-06	0.00274969	23
	rs4665985	2	27531011	C	A	0.278277	0.0804736	0.0172742	3.18366e-06	0.00260127	21
	rs6831628	4	37695410	G	A	0.156338	0.0984665	0.0210918	3.03447e-06	0.00255764	21
Vitamin B9	SNP	Chromosome	Position	effect_allele	other_allele	eaf	beta	se	p	R2	F
	rs11193562	10	109374864	A	G	0.20965	0.112089	0.0225675	6.80552e-07	0.00526806	24
	rs17769357	14	72749103	G	A	0.100217	0.139228	0.03046	4.85757e-06	0.0038853	20
	rs218896	8	90726598	C	T	0.407893	-0.092129	0.0187687	9.1705e-07	0.00692419	24
	rs3751334	13	96086010	G	A	0.137905	-0.126318	0.0265671	1.98763e-06	0.00440089	22
	rs73170787	12	102031475	A	G	0.0273477	0.257156	0.0558717	4.17216e-06	0.00361696	21
	rs79882704	12	84428753	C	A	0.0612381	0.189377	0.0387994	1.05589e-06	0.00439244	23
Vitamin B12	SNP	Chromosome	Position	effect_allele	other_allele	eaf	beta	se	p	R2	F
	rs10749205	10	118046389	C	T	0.799626	0.0315609	0.00683706	3.90923e-06	0.000319196	21
	rs10924919	1	247272298	T	C	0.394475	-0.0286276	0.0056423	3.90059e-07	0.000391518	25
	rs12776611	10	71424622	A	G	0.022116	-0.0878135	0.0188958	3.3639e-06	0.000333539	23
	rs148901823	7	36745068	G	A	0.080711	-0.0486291	0.0100516	1.31188e-06	0.000350919	21
	rs193228340	8	27008230	C	T	0.007133	0.156303	0.0340106	4.31269e-06	0.000346041	23
	rs388561	22	34612149	C	T	0.880654	0.040271	0.00854945	2.47278e-06	0.000340901	21
	rs61994378	14	106827305	C	T	0.027799	0.0934555	0.0197741	2.28809e-06	0.00047209	22
	rs67568068	5	160155731	C	T	0.212722	-0.0317378	0.00664671	1.7974e-06	0.000337384	22
Vitamin C	SNP	Chromosome	Position	effect_allele	other_allele	eaf	beta	se	p	R2	F
	rs114598078	3	81252851	T	C	0.042309	0.0655782	0.0137636	1.89218e-06	0.000348504	22
	rs11650824	17	68115897	A	T	0.035071	0.0794787	0.0158822	5.60763e-07	0.000427538	25
	rs17482258	12	26949117	T	C	0.099073	0.042829	0.00926045	3.74712e-06	0.000327454	21
	rs1883993	22	25211229	A	G	0.095419	0.044959	0.00935324	1.53378e-06	0.000348936	23
	rs4238567	15	33927389	C	T	0.522046	0.0253068	0.00550812	4.33885e-06	0.000319595	21
	rs4481190	3	155038283	C	A	0.351041	-0.0306375	0.00574377	9.60513e-08	0.000427673	28
	rs61868302	10	135260228	T	C	0.060676	-0.0571013	0.0118391	1.41336e-06	0.000371667	23
	rs74978963	7	68166615	T	C	0.008729	0.150814	0.0310213	1.16425e-06	0.000393614	23
	rs7626478	3	165589571	A	G	0.720257	0.0279796	0.00610134	4.52225e-06	0.000315471	21
	rs9540734	13	66965411	A	G	0.477524	-0.0259285	0.00548469	2.27377e-06	0.000335464	22
Vitamin D	SNP	Chromosome	Position	effect_allele	other_allele	eaf	beta	se	p	R2	F
	rs10469075	18	75110848	T	C	0.189076	-0.0324603	0.00701256	3.67648e-06	0.000323111	21
	rs117693112	7	108727403	A	G	0.04134	0.0682431	0.0144786	2.43645e-06	0.000369133	22
	rs17301981	9	84986248	C	T	0.088198	-0.0437855	0.00958474	4.9181e-06	0.000308354	20
	rs2673883	3	145463776	C	T	0.184373	-0.0342906	0.00705446	1.16889e-06	0.000353646	23
	rs35775421	14	103462580	A	G	0.053231	-0.0559707	0.0122186	4.63248e-06	0.000315762	20
	rs57038272	5	76259816	T	C	0.176978	0.0333323	0.00723695	4.10786e-06	0.000323662	21
	rs582962	6	69521978	A	G	0.684179	-0.0283174	0.00608067	3.20922e-06	0.000346535	21
	rs61942184	12	103586618	C	G	0.027543	0.0822174	0.0177573	3.65556e-06	0.000362109	21
	rs679830	7	54674873	C	T	0.948622	-0.0601819	0.012755	2.37825e-06	0.000353047	22
	rs74593039	10	44421069	C	G	0.157655	0.0350049	0.00753919	3.43289e-06	0.000325451	21
	rs75713989	3	186632942	T	C	0.129857	0.039147	0.00816677	1.63938e-06	0.000346324	22
	rs80261862	7	36760624	T	C	0.097814	-0.0448741	0.00926708	1.28337e-06	0.000355401	23
	rs9328367	6	709090	T	A	0.510148	0.0261798	0.00561666	3.14528e-06	0.00034255	21
Vitamin E	SNP	Chromosome	Position	effect_allele	other_allele	eaf	beta	se	p	R2	F
	rs111306778	13	97282672	A	G	0.089621	-0.0479658	0.00957227	5.41728e-07	0.000375427	25
	rs12421920	11	13249759	G	A	0.093546	-0.0434479	0.00938496	3.66507e-06	0.000320139	21
	rs12899673	15	92561644	A	G	0.333079	0.0268951	0.00581803	3.78748e-06	0.000321365	21
	rs2723979	7	37364666	G	T	0.583758	-0.0266142	0.00552745	1.47263e-06	0.00034422	23
	rs35218694	17	14785162	G	A	0.034459	-0.0741637	0.0153104	1.27246e-06	0.000366004	23
	rs4903544	14	77596398	T	C	0.30035	-0.0295098	0.0060211	9.53187e-07	0.000365992	24
	rs536912	1	109514347	A	C	0.736049	0.0304596	0.00620091	9.00979e-07	0.000360503	24
	rs6033	1	169521853	G	A	0.072493	-0.0516563	0.0105563	9.91038e-07	0.000358831	23
	rs71385328	17	51353081	G	A	0.011307	0.130015	0.0262064	7.00616e-07	0.000377943	24
	rs79966958	9	37024435	T	C	0.012689	-0.116527	0.024505	1.98217e-06	0.000340224	22
	rs979218	7	9684248	C	A	0.098036	-0.0430325	0.00922259	3.07137e-06	0.00032749	21
SNP, single nucleotide polymorphism; eaf, effect allele frequency; se, standard error.
R2 was calculated as follows: 2*beta2*EAF*(1-EAF).
The F-statistic for each SNP was calculated as follows: F=beta2/se2.

## Sheet: Supplementary Table 5
Supplementary Table 5 Association of genome-wide SNPs for types of vitamins with malignant neoplasm of thyroid gland for MR analysis
Exposure
Vitamin A	SNP	Chromosome	Position	effect_allele	other_allele	eaf	beta	se	p	R2	F
	rs10802946	1	241288195	T	C	0.528868	0.0732263	0.0154462	2.12947e-06	0.00267211	22
	rs11187539	10	93587181	A	G	0.380237	-0.077582	0.0157441	8.32087e-07	0.00283682	24
	rs115971394	14	28134480	T	C	0.0178897	0.276481	0.0578926	1.79032e-06	0.00268611	22
	rs11604481	11	6542335	C	A	0.2422	-0.0821391	0.017827	4.07408e-06	0.00247662	21
	rs11624628	14	74603354	T	C	0.0169906	-0.271878	0.0590392	4.12382e-06	0.00246913	21
	rs144434711	10	88144941	C	G	0.0251066	0.232473	0.0483477	1.52176e-06	0.00264557	23
	rs1667226	18	31560497	T	A	0.520114	0.101271	0.0154605	5.74195e-11	0.00511961	42
	rs1795977	12	78493920	C	G	0.081578	-0.128052	0.0279007	4.44176e-06	0.00245707	21
	rs1883711	20	40551182	C	G	0.029437	-0.27778	0.0454347	9.72684e-10	0.00440909	37
	rs2505415	10	32310784	C	G	0.694937	0.081289	0.0169124	1.53616e-06	0.00280174	23
	rs3752802	10	3144115	A	G	0.28726	0.0819453	0.0169724	1.37807e-06	0.00274969	23
	rs4665985	2	27531011	C	A	0.278277	0.0804736	0.0172742	3.18366e-06	0.00260127	21
	rs6831628	4	37695410	G	A	0.156338	0.0984665	0.0210918	3.03447e-06	0.00255764	21
Vitamin B9	SNP	Chromosome	Position	effect_allele	other_allele	eaf	beta	se	p	R2	F
	rs11193562	10	109374864	A	G	0.20965	0.112089	0.0225675	6.80552e-07	0.00526806	24
	rs17769357	14	72749103	G	A	0.100217	0.139228	0.03046	4.85757e-06	0.0038853	20
	rs218896	8	90726598	C	T	0.407893	-0.092129	0.0187687	9.1705e-07	0.00692419	24
	rs3751334	13	96086010	G	A	0.137905	-0.126318	0.0265671	1.98763e-06	0.00440089	22
	rs73170787	12	102031475	A	G	0.0273477	0.257156	0.0558717	4.17216e-06	0.00361696	21
	rs79882704	12	84428753	C	A	0.0612381	0.189377	0.0387994	1.05589e-06	0.00439244	23
Vitamin B12	SNP	Chromosome	Position	effect_allele	other_allele	eaf	beta	se	p	R2	F
	rs10749205	10	118046389	C	T	0.799626	0.0315609	0.00683706	3.90923e-06	0.000319196	21
	rs10924919	1	247272298	T	C	0.394475	-0.0286276	0.0056423	3.90059e-07	0.000391518	25
	rs12776611	10	71424622	A	G	0.022116	-0.0878135	0.0188958	3.3639e-06	0.000333539	23
	rs148901823	7	36745068	G	A	0.080711	-0.0486291	0.0100516	1.31188e-06	0.000350919	21
	rs193228340	8	27008230	C	T	0.007133	0.156303	0.0340106	4.31269e-06	0.000346041	23
	rs388561	22	34612149	C	T	0.880654	0.040271	0.00854945	2.47278e-06	0.000340901	21
	rs61994378	14	106827305	C	T	0.027799	0.0934555	0.0197741	2.28809e-06	0.00047209	22
	rs67568068	5	160155731	C	T	0.212722	-0.0317378	0.00664671	1.7974e-06	0.000337384	22
Vitamin C	SNP	Chromosome	Position	effect_allele	other_allele	eaf	beta	se	p	R2	F
	rs114598078	3	81252851	T	C	0.042309	0.0655782	0.0137636	1.89218e-06	0.000348504	22
	rs11650824	17	68115897	A	T	0.035071	0.0794787	0.0158822	5.60763e-07	0.000427538	25
	rs17482258	12	26949117	T	C	0.099073	0.042829	0.00926045	3.74712e-06	0.000327454	21
	rs1883993	22	25211229	A	G	0.095419	0.044959	0.00935324	1.53378e-06	0.000348936	23
	rs4238567	15	33927389	C	T	0.522046	0.0253068	0.00550812	4.33885e-06	0.000319595	21
	rs4481190	3	155038283	C	A	0.351041	-0.0306375	0.00574377	9.60513e-08	0.000427673	28
	rs61868302	10	135260228	T	C	0.060676	-0.0571013	0.0118391	1.41336e-06	0.000371667	23
	rs74978963	7	68166615	T	C	0.008729	0.150814	0.0310213	1.16425e-06	0.000393614	23
	rs7626478	3	165589571	A	G	0.720257	0.0279796	0.00610134	4.52225e-06	0.000315471	21
	rs9540734	13	66965411	A	G	0.477524	-0.0259285	0.00548469	2.27377e-06	0.000335464	22
Vitamin D	SNP	Chromosome	Position	effect_allele	other_allele	eaf	beta	se	p	R2	F
	rs10469075	18	75110848	T	C	0.189076	-0.0324603	0.00701256	3.67648e-06	0.000323111	21
	rs117693112	7	108727403	A	G	0.04134	0.0682431	0.0144786	2.43645e-06	0.000369133	22
	rs17301981	9	84986248	C	T	0.088198	-0.0437855	0.00958474	4.9181e-06	0.000308354	20
	rs2673883	3	145463776	C	T	0.184373	-0.0342906	0.00705446	1.16889e-06	0.000353646	23
	rs35775421	14	103462580	A	G	0.053231	-0.0559707	0.0122186	4.63248e-06	0.000315762	20
	rs57038272	5	76259816	T	C	0.176978	0.0333323	0.00723695	4.10786e-06	0.000323662	21
	rs582962	6	69521978	A	G	0.684179	-0.0283174	0.00608067	3.20922e-06	0.000346535	21
	rs61942184	12	103586618	C	G	0.027543	0.0822174	0.0177573	3.65556e-06	0.000362109	21
	rs679830	7	54674873	C	T	0.948622	-0.0601819	0.012755	2.37825e-06	0.000353047	22
	rs74593039	10	44421069	C	G	0.157655	0.0350049	0.00753919	3.43289e-06	0.000325451	21
	rs75713989	3	186632942	T	C	0.129857	0.039147	0.00816677	1.63938e-06	0.000346324	22
	rs80261862	7	36760624	T	C	0.097814	-0.0448741	0.00926708	1.28337e-06	0.000355401	23
	rs9328367	6	709090	T	A	0.510148	0.0261798	0.00561666	3.14528e-06	0.00034255	21
Vitamin E	SNP	Chromosome	Position	effect_allele	other_allele	eaf	beta	se	p	R2	F
	rs111306778	13	97282672	A	G	0.089621	-0.0479658	0.00957227	5.41728e-07	0.000375427	25
	rs12421920	11	13249759	G	A	0.093546	-0.0434479	0.00938496	3.66507e-06	0.000320139	21
	rs12899673	15	92561644	A	G	0.333079	0.0268951	0.00581803	3.78748e-06	0.000321365	21
	rs2723979	7	37364666	G	T	0.583758	-0.0266142	0.00552745	1.47263e-06	0.00034422	23
	rs35218694	17	14785162	G	A	0.034459	-0.0741637	0.0153104	1.27246e-06	0.000366004	23
	rs4903544	14	77596398	T	C	0.30035	-0.0295098	0.0060211	9.53187e-07	0.000365992	24
	rs536912	1	109514347	A	C	0.736049	0.0304596	0.00620091	9.00979e-07	0.000360503	24
	rs6033	1	169521853	G	A	0.072493	-0.0516563	0.0105563	9.91038e-07	0.000358831	23
	rs71385328	17	51353081	G	A	0.011307	0.130015	0.0262064	7.00616e-07	0.000377943	24
	rs79966958	9	37024435	T	C	0.012689	-0.116527	0.024505	1.98217e-06	0.000340224	22
	rs979218	7	9684248	C	A	0.098036	-0.0430325	0.00922259	3.07137e-06	0.00032749	21
SNP, single nucleotide polymorphism; eaf, effect allele frequency; se, standard error.
R2 was calculated as follows: 2*beta2*EAF*(1-EAF).
The F-statistic for each SNP was calculated as follows: F=beta2/se2.

## Sheet: Supplementary Table 6
Supplementary Table 6 Association of genome-wide SNPs for thyroid disease with vitamin A for MR analysis
Exposure
Autoimmune hyperthyroidism	SNP	Chromosome	Position	effect_allele	other_allele	eaf	beta	se	p	R2	F
	rs10168266	2	191071078	T	C	0.189102	0.186518	0.0401511	3.39415e-06	0.0106692	21
	rs11008857	10	19187394	C	T	0.253104	0.186014	0.0388995	1.73635e-06	0.0130822	22
	rs11150188	16	79673401	G	A	0.329156	0.195269	0.0351367	2.73809e-08	0.0168391	30
	rs115166974	2	88458376	T	C	0.00705682	0.426022	0.0912514	3.03167e-06	0.00254348	21
	rs11571297	2	203880280	C	T	0.484388	-0.283522	0.0345898	2.47089e-16	0.0401532	67
	rs11575073	19	10290134	T	C	0.066853	0.259437	0.0567822	4.90093e-06	0.00839779	20
	rs1195263	7	69186781	A	G	0.056768	0.350405	0.0679193	2.4809e-07	0.013149	26
	rs140239646	2	98307094	A	G	0.015411	0.351897	0.0765773	4.32091e-06	0.00375791	21
	rs147916535	6	167669042	A	C	0.0807697	-0.290231	0.060965	1.93002e-06	0.0125081	22
	rs179252	14	80969641	G	T	0.492262	-0.294596	0.032997	4.33924e-19	0.043383	79
	rs1907690	12	40469596	T	C	0.399902	0.161039	0.034793	3.68344e-06	0.0124471	21
	rs191757729	2	70485381	A	G	0.022683	-1.09348	0.23812	4.38727e-06	0.0530136	21
	rs2281389	6	33092019	G	A	0.177306	-0.258822	0.0469276	3.48092e-08	0.0195431	30
	rs2476601	1	113834946	G	A	0.898362	-0.363828	0.043575	6.8572e-17	0.024173	69
	rs2647004	6	32691832	C	T	0.128778	0.798398	0.0444206	3.13695e-72	0.143034	323
	rs3988342	8	17108468	A	C	0.26693	0.172773	0.0341054	4.06572e-07	0.0116822	25
	rs4314495	6	34076260	G	A	0.175021	0.226632	0.0427608	1.15806e-07	0.0148322	28
	rs4576262	6	154397744	A	C	0.156776	0.181619	0.0392069	3.61587e-06	0.00872118	21
	rs6074022	20	46111557	T	C	0.74791	0.212511	0.0383441	2.9868e-08	0.0170293	30
	rs60946162	3	188415548	T	C	0.446843	-0.169333	0.0339101	5.92684e-07	0.0141748	24
	rs62031985	16	16059262	T	C	0.0579995	0.384081	0.0814836	2.4338e-06	0.0161195	22
	rs6832151	4	40301616	T	G	0.721608	-0.181333	0.0372208	1.10575e-06	0.0132112	23
	rs72891915	6	33508423	A	G	0.020202	0.64032	0.069909	5.22178e-20	0.0162314	83
	rs73744913	6	33908222	T	C	0.0775067	0.42375	0.0543047	6.03606e-15	0.0256774	60
	rs75127309	10	62188127	G	A	0.0759153	0.316558	0.0652948	1.24628e-06	0.0140598	23
	rs75284091	2	167819805	C	G	0.0955936	0.235169	0.0497995	2.33173e-06	0.00956275	22
	rs80054410	21	42415901	C	T	0.367824	0.204922	0.0356854	9.33106e-09	0.0195292	32
Autoimmune hypothyroidism	SNP	Chromosome	Position	effect_allele	other_allele	eaf	beta	se	p	R2	F
	rs10035379	5	158093682	A	G	0.436811	-0.0425134	0.00794494	8.74679e-08	0.000889261	28
	rs10116520	9	124267351	G	A	0.400977	0.0922204	0.00796132	4.99307e-31	0.00408552	134
	rs10118880	9	21559962	A	G	0.724067	-0.0599654	0.00871311	5.89336e-12	0.00143686	47
	rs10166287	2	203952558	G	T	0.102806	-0.0919743	0.0131208	2.38644e-12	0.00156051	49
	rs10416358	19	7237673	G	A	0.28634	0.0792971	0.00857547	2.3095e-20	0.00256991	85
	rs10455827	6	158926085	C	T	0.47101	-0.042141	0.00783754	7.58151e-08	0.000884947	28
	rs10494077	1	107795723	A	G	0.213715	0.109462	0.00941244	2.91791e-31	0.00402691	135
	rs10514934	17	47734758	C	T	0.150875	-0.0823176	0.0110994	1.20346e-13	0.00173622	55
	rs10748781	10	99523573	A	C	0.652488	-0.0784328	0.0082063	1.20481e-21	0.00278977	91
	rs10753774	1	168544770	T	C	0.383161	0.0420896	0.00802508	1.56488e-07	0.0008374	27
	rs10767647	11	27545845	A	G	0.779951	-0.0432504	0.00940834	4.28561e-06	0.000642092	21
	rs1079418	6	165633546	G	A	0.261698	-0.0823469	0.00895542	3.74289e-20	0.00262035	84
	rs10814915	9	4290544	C	T	0.543587	-0.0708255	0.00782937	1.48125e-19	0.00248907	81
	rs10817674	9	114760300	A	C	0.404202	0.0491956	0.00796987	6.71344e-10	0.00116568	38
	rs10818050	9	97776641	G	A	0.655429	0.24571	0.00836262	9.34311e-190	0.0272697	863
	rs10839472	11	49973277	T	C	0.697582	0.0428081	0.0085552	5.62251e-07	0.000773187	25
	rs10858026	1	114016756	G	T	0.807437	0.06992	0.0100674	3.77953e-12	0.00152025	48
	rs10929393	2	15817939	G	C	0.811599	-0.0471224	0.009977	2.32273e-06	0.000679062	22
	rs10975517	9	6248457	T	C	0.00834162	0.197579	0.0415959	2.03454e-06	0.000645839	22
	rs11079035	17	42136994	A	G	0.202659	0.0756235	0.00963489	4.19629e-15	0.00184822	61
	rs11086103	19	18291307	A	G	0.58181	0.0504636	0.00797339	2.46752e-10	0.0012392	40
	rs111352680	3	108824113	A	G	0.32381	-0.0550579	0.00844707	7.12567e-11	0.00132748	42
	rs11183353	12	46122262	G	A	0.190266	-0.0504605	0.0100976	5.81456e-07	0.000784579	24
	rs11204666	1	150570652	T	C	0.137241	-0.0618389	0.0115632	8.89779e-08	0.00090558	28
	rs11258609	10	6413946	G	A	0.720468	0.0406572	0.00875287	3.40054e-06	0.000665811	21
	rs1131896	6	31411338	A	G	0.2157	-0.100287	0.00959097	1.36964e-25	0.00340292	109
	rs115548871	3	51056666	T	G	0.0181196	-0.164943	0.031314	1.38378e-07	0.000968066	27
	rs11571297	2	203880280	C	T	0.373305	-0.124562	0.00813351	6.10233e-53	0.00725974	234
	rs11604605	11	115123870	C	T	0.272504	0.0423972	0.00876864	1.33083e-06	0.000712702	23
	rs116776245	1	114125887	A	G	0.0833091	0.0872938	0.0139113	3.49571e-10	0.00116389	39
	rs116909374	14	36269155	T	C	0.0306768	-0.212521	0.0239684	7.53346e-19	0.00268604	78
	rs117276254	13	28012980	G	A	0.0132323	0.159656	0.0339404	2.551e-06	0.000665657	22
	rs117362948	16	50135684	A	G	0.00954002	0.200248	0.0397084	4.58377e-07	0.000757796	25
	rs11830037	12	47763588	A	C	0.0888095	0.0996828	0.0136049	2.35401e-13	0.0016082	53
	rs1183671	19	4802426	T	C	0.314609	0.0432838	0.0084046	2.60468e-07	0.000807961	26
	rs11897732	2	43314247	A	G	0.582497	0.0463268	0.00797538	6.29499e-09	0.00104387	33
	rs11919503	3	71431976	C	T	0.824066	-0.0487193	0.0101742	1.68021e-06	0.000688246	22
	rs11935941	4	148731326	C	A	0.123206	-0.141463	0.0123947	3.59328e-30	0.0043236	130
	rs11969311	6	142875381	C	A	0.252349	-0.0569107	0.00903279	2.9677e-10	0.00122213	39
	rs1203940	20	22615005	C	T	0.792063	0.102604	0.00979587	1.13481e-25	0.00346777	109
	rs12175489	6	31409810	A	G	0.156735	-0.151299	0.0110242	7.26661e-43	0.00605107	188
	rs12206423	6	109032013	T	C	0.148506	0.0614412	0.0108764	1.61348e-08	0.000954718	31
	rs1239704	13	50578475	A	G	0.691589	-0.0513046	0.00845726	1.30859e-09	0.00112285	36
	rs12407089	1	19441320	C	G	0.316122	0.0923609	0.00836234	2.32121e-28	0.00368841	121
	rs12540388	7	26866112	T	A	0.1861	-0.0657312	0.0101757	1.04963e-10	0.00130885	41
	rs12697352	5	35837132	A	G	0.395907	-0.0499358	0.00803913	5.24503e-10	0.00119275	38
	rs12756019	1	156830120	A	G	0.605562	-0.0576319	0.00801665	6.52555e-13	0.00158669	51
	rs12897126	14	81006112	A	T	0.886514	-0.102215	0.0121998	5.36447e-17	0.00210226	70
	rs12923006	16	3978865	A	G	0.179626	0.072125	0.0100994	9.23089e-13	0.00153314	51
	rs12967678	18	12805389	A	G	0.117959	0.0744285	0.0120168	5.87666e-10	0.00115273	38
	rs13105678	4	40258759	A	C	0.578705	0.0428068	0.00802821	9.71113e-08	0.000893509	28
	rs13132077	4	55664803	C	T	0.381508	0.0382707	0.0080803	2.17659e-06	0.000691195	22
	rs13137589	4	186086720	G	A	0.36779	-0.0631943	0.00818682	1.17219e-14	0.00185715	59
	rs1317983	6	43838598	C	T	0.680897	0.102264	0.00850572	2.69127e-33	0.00454452	144
	rs1319091	12	103490985	A	C	0.795	-0.0559107	0.00969016	7.93455e-09	0.00101892	33
	rs13379670	15	63776085	C	T	0.227249	0.0440454	0.0092798	2.07096e-06	0.000681354	22
	rs13447704	11	94445190	C	T	0.0268399	-0.141098	0.0248049	1.28302e-08	0.00104001	32
	rs141686764	3	163958967	G	A	0.018741	-0.164372	0.0297604	3.32921e-08	0.000993716	30
	rs1420343	12	67736923	G	A	0.413799	0.0389533	0.00796536	1.00663e-06	0.00073613	23
	rs143505063	19	21419528	T	C	0.0150224	-0.159137	0.0335091	2.04356e-06	0.000749442	22
	rs1441172	2	213172979	T	C	0.31324	-0.0525649	0.00852681	7.06339e-10	0.00118879	38
	rs144287831	3	37026588	C	T	0.298473	-0.0399681	0.00857634	3.15788e-06	0.00066897	21
	rs144386241	14	80670226	A	G	0.0238864	-0.13733	0.0264232	2.02175e-07	0.000879452	27
	rs144651842	16	27344903	A	G	0.0768931	0.114059	0.0145133	3.87431e-15	0.00184684	61
	rs145353654	3	46246022	G	A	0.0719156	0.0805714	0.0150003	7.81627e-08	0.000866567	28
	rs146060575	14	34753760	C	T	0.0765447	-0.0698901	0.0149402	2.89701e-06	0.000690546	21
	rs146811683	2	25460280	C	T	0.0124268	0.159612	0.0345883	3.93808e-06	0.000625302	21
	rs150724213	7	74606017	A	G	0.0283566	0.120733	0.0232732	2.12975e-07	0.000803236	26
	rs151234	16	28494339	C	G	0.123296	0.0851282	0.0117738	4.819e-13	0.00156667	52
	rs1519104	2	66453760	A	G	0.679929	-0.0412863	0.00835906	7.84807e-07	0.000741911	24
	rs1534424	2	12500771	C	A	0.397949	-0.0563343	0.00800768	1.99213e-12	0.00152068	49
	rs17189980	6	31018263	C	T	0.0219647	0.159744	0.0260552	8.73375e-10	0.00109637	37
	rs17364832	13	24212777	G	T	0.291179	0.0788068	0.00854317	2.84785e-20	0.00256362	85
	rs17389938	10	8528102	C	G	0.143917	0.0665321	0.0110281	1.60982e-09	0.00109074	36
	rs17447487	13	40921109	T	C	0.0516195	-0.103313	0.0182239	1.43555e-08	0.00104505	32
	rs17741863	5	59562476	G	A	0.0689772	-0.0719103	0.0157093	4.70426e-06	0.000664168	20
	rs1788232	18	69860373	G	A	0.536415	-0.0460428	0.00784427	4.36823e-09	0.00105435	34
	rs1808192	17	47717340	G	A	0.592061	-0.0459939	0.00797357	8.00778e-09	0.00102186	33
	rs1884447	1	185052278	A	G	0.418092	0.0375542	0.00791514	2.08915e-06	0.000686236	22
	rs1885013	14	68287978	A	G	0.693585	0.0504811	0.00852693	3.21557e-09	0.00108317	35
	rs188740215	1	30449418	C	T	0.0320273	0.102539	0.0219303	2.92985e-06	0.000651916	21
	rs191875864	2	97587756	T	C	0.0693156	0.0830317	0.0153835	6.7594e-08	0.000889511	29
	rs194729	14	68844707	T	C	0.357661	-0.0400616	0.00819883	1.0277e-06	0.000737433	23
	rs1990760	2	162267541	T	C	0.585897	0.0638177	0.00795928	1.0746e-15	0.00197625	64
	rs200293726	16	79720543	T	A	0.305176	-0.0840011	0.00861781	1.89284e-22	0.00299244	95
	rs2029818	8	79640833	C	T	0.471372	0.0410138	0.00786302	1.82792e-07	0.000838309	27
	rs2046045	5	77239986	G	T	0.414313	0.127336	0.00789864	1.80894e-58	0.00786913	259
	rs2049218	3	188405190	T	C	0.386346	-0.102774	0.00807538	4.19521e-37	0.00500837	161
	rs210192	6	33513427	G	A	0.214912	0.0728538	0.00948093	1.539e-14	0.00179107	59
	rs2124594	8	127183014	C	T	0.318009	-0.0593882	0.00846101	2.23392e-12	0.00152985	49
	rs2182299	10	14511316	T	G	0.515444	-0.0361897	0.00784379	3.95368e-06	0.000654222	21
	rs2235544	1	53909897	A	C	0.544952	-0.0554078	0.0078663	1.87211e-12	0.00152261	49
	rs229528	22	37185637	T	C	0.396414	0.0721977	0.00796744	1.28559e-19	0.00249439	82
	rs2300534	14	81100736	A	C	0.203423	0.0466068	0.00968603	1.49611e-06	0.000703974	23
	rs2345568	6	166968316	G	A	0.372507	-0.0651412	0.00811633	1.00749e-15	0.00198374	64
	rs244073	20	44626054	T	G	0.0518328	0.0795782	0.0173789	4.67176e-06	0.000622455	20
	rs244687	5	134087925	G	A	0.748077	-0.0741115	0.00893353	1.07784e-16	0.00207021	68
	rs2476601	1	113834946	G	A	0.854556	-0.308807	0.0105656	8.65369e-188	0.023705	854
	rs2549779	5	96880683	G	A	0.47114	-0.0388224	0.00783816	7.30783e-07	0.000751079	24
	rs2623449	3	99064198	G	T	0.0666471	-0.0783827	0.0159934	9.5379e-07	0.000764359	24
	rs2629649	1	206995845	G	T	0.312967	0.0507258	0.00838789	1.47107e-09	0.00110653	36
	rs268134	2	65381229	G	A	0.675147	-0.0399959	0.00832997	1.57524e-06	0.000701691	23
	rs2739043	8	132781533	G	A	0.633324	-0.0551584	0.00809602	9.55664e-12	0.00141306	46
	rs28391281	1	37943302	C	T	0.546363	-0.0503426	0.00783427	1.31051e-10	0.00125629	41
	rs28396553	14	36204186	T	C	0.64977	-0.0460976	0.00822089	2.0542e-08	0.000967163	31
	rs2972343	5	77179060	G	A	0.105752	-0.0882555	0.0129562	9.63614e-12	0.00147319	46
	rs2976908	8	8488264	G	T	0.483628	-0.0605273	0.00789139	1.71939e-14	0.00182981	58
	rs2985693	14	49659435	T	C	0.83929	-0.0507826	0.0106276	1.76722e-06	0.000695688	22
	rs30233	16	14306452	A	G	0.586573	-0.0540285	0.00794838	1.06507e-11	0.00141578	46
	rs3103991	8	118873852	G	A	0.748361	0.0558276	0.0090733	7.60527e-10	0.00117386	37
	rs3130186	6	33088430	T	C	0.198053	-0.129028	0.00993613	1.47407e-38	0.00528841	168
	rs3184504	12	111446804	C	T	0.593695	-0.156961	0.00791641	1.731e-87	0.0118858	393
	rs332683	2	118754006	C	T	0.596088	0.0380697	0.00798704	1.87515e-06	0.000697888	22
	rs333151	1	61213111	A	G	0.271849	-0.0454445	0.00882841	2.6394e-07	0.000817602	26
	rs34305034	9	128892268	T	C	0.10558	-0.0608313	0.0128943	2.38539e-06	0.000698888	22
	rs34332490	2	1594914	C	T	0.525796	0.037873	0.00784024	1.36128e-06	0.000715273	23
	rs35092607	4	87522192	C	T	0.0456216	-0.0929863	0.0191728	1.23519e-06	0.000752938	23
	rs35717611	2	64740919	T	C	0.378383	0.0538069	0.00808853	2.88652e-11	0.00136195	44
	rs35939997	5	134024809	T	C	0.297775	0.0415977	0.00855485	1.1593e-06	0.000723658	23
	rs36144291	7	139707202	C	T	0.215365	-0.0454046	0.00958436	2.16516e-06	0.000696743	22
	rs367443	19	8253995	A	G	0.517508	0.0385347	0.00785186	9.21431e-07	0.000741551	24
	rs377380	13	110540074	G	A	0.215211	-0.0475501	0.00958748	7.06372e-07	0.000763748	24
	rs3778752	7	128939993	T	G	0.439791	0.0452516	0.0078739	9.08205e-09	0.00100901	33
	rs3781661	11	70153527	T	C	0.18215	0.0486572	0.0100428	1.26622e-06	0.000705386	23
	rs3867608	17	61262506	G	A	0.956936	0.10179	0.0198296	2.84804e-07	0.00085396	26
	rs3946137	22	38592110	G	A	0.349207	0.0460636	0.00818831	1.84937e-08	0.000964432	31
	rs41177	22	30042458	A	G	0.404602	-0.048636	0.00799532	1.17911e-09	0.00113968	37
	rs4409785	11	95578258	C	T	0.165694	0.0884395	0.010381	1.60434e-17	0.00216249	72
	rs4429345	17	30131087	G	A	0.446026	-0.0374648	0.00788113	1.99693e-06	0.000693628	22
	rs453979	6	73595754	T	C	0.347741	0.0374779	0.00818851	4.71942e-06	0.000637172	20
	rs4606850	19	55228237	T	C	0.165394	0.0649986	0.0104585	5.13552e-10	0.00116638	38
	rs4704447	5	77879402	G	A	0.56869	-0.0460311	0.00793057	6.46504e-09	0.00103944	33
	rs472678	10	88230764	A	G	0.721759	-0.0414012	0.00873989	2.16863e-06	0.000688445	22
	rs4843875	16	85956336	T	C	0.183644	0.0485453	0.0100337	1.31004e-06	0.000706612	23
	rs4853459	2	191097370	C	T	0.769568	-0.123481	0.00915986	2.03268e-41	0.00540779	181
	rs4912068	1	19310500	G	C	0.0886769	-0.0810188	0.0141167	9.51155e-09	0.00106092	32
	rs4933466	10	88089762	G	A	0.427199	-0.0430659	0.00798798	6.9935e-08	0.000907676	29
	rs4988784	2	161433993	T	C	0.757536	0.0462759	0.00916946	4.49407e-07	0.000786666	25
	rs516434	17	8967698	A	G	0.698225	0.0406578	0.0085741	2.1169e-06	0.000696621	22
	rs55783116	16	85138562	C	A	0.209857	0.0442592	0.00961289	4.14151e-06	0.00064963	21
	rs56011703	17	75761755	T	C	0.0814699	0.0840995	0.0141718	2.95129e-09	0.00105854	35
	rs56159866	4	40335927	T	C	0.232405	-0.0591346	0.0093534	2.5777e-10	0.00124764	39
	rs56197325	9	126188267	G	A	0.267669	-0.04097	0.0088583	3.74524e-06	0.000658063	21
	rs56262782	9	98268304	T	C	0.253489	0.0476435	0.00893397	9.66845e-08	0.000859078	28
	rs568999	5	103265657	C	G	0.315823	-0.0533804	0.00844386	2.58533e-10	0.00123142	39
	rs56983610	1	19512250	A	C	0.130597	-0.104236	0.0118418	1.33947e-18	0.00246729	77
	rs57652885	18	79422544	T	C	0.0531312	-0.107083	0.0178911	2.16036e-09	0.00115375	35
	rs58014733	18	79424016	A	G	0.402981	0.0417238	0.00797836	1.69858e-07	0.000837665	27
	rs58507982	11	118275795	T	C	0.455463	0.0402322	0.0078613	3.09195e-07	0.000802894	26
	rs59576148	21	25404168	G	A	0.168928	0.0507786	0.0103927	1.02912e-06	0.000723989	23
	rs6006220	22	29655444	T	C	0.257616	0.0464167	0.00891041	1.89589e-07	0.0008241	27
	rs61201527	2	62235988	C	A	0.124417	0.0641356	0.011765	4.99777e-08	0.000896201	29
	rs61476910	20	17888083	G	T	0.400687	0.0374409	0.00803223	3.14168e-06	0.000673258	21
	rs61759532	17	7337072	T	C	0.189239	0.0778455	0.00992449	4.37188e-15	0.00185952	61
	rs61916675	12	642348	G	A	0.316719	0.0543359	0.00839048	9.42492e-11	0.00127784	41
	rs61938962	12	56052982	T	C	0.319262	0.0805646	0.0083324	4.09008e-22	0.00282128	93
	rs62181736	2	171664915	C	T	0.337615	-0.043045	0.00833417	2.40591e-07	0.00082872	26
	rs62560877	9	97086438	C	T	0.0341031	-0.115164	0.0222837	2.36508e-07	0.000873752	26
	rs62621812	7	127375029	A	G	0.0422935	0.0990555	0.0191332	2.25298e-07	0.000794865	26
	rs6427844	1	200692216	G	A	0.597042	0.0399528	0.00800248	5.95866e-07	0.000768049	24
	rs6448432	4	26097188	A	G	0.281847	0.0660575	0.00864199	2.1093e-14	0.00176646	58
	rs6471875	8	60386969	A	C	0.405069	0.0489914	0.0079709	7.93202e-10	0.00115682	37
	rs6562772	13	73611086	T	C	0.496092	-0.0402116	0.00781303	2.65058e-07	0.000808437	26
	rs66760320	6	43938518	T	C	0.202443	-0.0637918	0.00980279	7.64043e-11	0.00131409	42
	rs6720896	2	233177938	C	T	0.256002	0.0424709	0.00895954	2.13403e-06	0.000687113	22
	rs6724363	2	216761868	T	G	0.624795	0.089522	0.00810683	2.37548e-28	0.00375747	121
	rs6727170	2	98971579	C	T	0.225527	0.047144	0.00931609	4.18176e-07	0.000776404	25
	rs6831973	4	10707742	C	T	0.555522	0.0558804	0.00788404	1.36273e-12	0.00154206	50
	rs686752	18	59477639	G	A	0.252343	-0.0472827	0.00904877	1.73856e-07	0.000843584	27
	rs6895555	5	112114870	A	G	0.450687	0.0361823	0.00787855	4.37952e-06	0.000648212	21
	rs6994357	8	40673445	C	T	0.121884	0.057897	0.0118	9.2704e-07	0.000717531	24
	rs7043516	9	97855151	C	A	0.166287	-0.106566	0.0107159	2.66077e-23	0.00314878	98
	rs706779	10	6056861	C	T	0.377551	-0.067476	0.00810423	8.3604e-17	0.00213997	69
	rs7097397	10	48817351	A	G	0.37053	-0.0401932	0.00814664	8.06801e-07	0.000753587	24
	rs7127620	11	86360905	G	A	0.359376	-0.0514586	0.00820742	3.61592e-10	0.00121927	39
	rs7132512	12	12464403	A	C	0.421705	-0.0407396	0.00796104	3.09823e-07	0.000809509	26
	rs713427	2	190251121	C	T	0.221866	0.0574138	0.00936868	8.88398e-10	0.00113817	37
	rs71430783	14	93092108	T	G	0.180111	0.0929704	0.0100599	2.42652e-20	0.00255279	85
	rs7162561	15	63373566	C	T	0.263286	0.0474179	0.00883735	8.06697e-08	0.000872251	28
	rs71641308	1	77621033	T	C	0.0963323	0.0745947	0.0131656	1.46273e-08	0.000968783	32
	rs7169981	15	89683716	A	C	0.685299	-0.0400205	0.00840237	1.90735e-06	0.000690833	22
	rs7244532	18	13523482	G	A	0.665064	0.0391156	0.00838088	3.05269e-06	0.00068164	21
	rs72729322	15	38632994	T	C	0.209989	0.0574537	0.0095589	1.8496e-09	0.00109521	36
	rs72751538	9	97577831	T	G	0.0661338	0.0947907	0.015558	1.11001e-09	0.00110986	37
	rs72796365	16	50727755	T	C	0.0260639	0.141199	0.0239386	3.67084e-09	0.00101219	34
	rs73040340	6	168500802	T	C	0.187352	0.0506481	0.0100158	4.26305e-07	0.000781119	25
	rs732055	16	2700191	C	T	0.542089	-0.0379176	0.00784558	1.34498e-06	0.000713778	23
	rs73245731	4	26211451	G	T	0.123701	0.0567692	0.0118294	1.59466e-06	0.000698684	23
	rs735000	1	2581666	T	C	0.120019	0.0765716	0.0119025	1.24915e-10	0.00123848	41
	rs7350442	10	122432664	T	C	0.710409	0.0415322	0.00867335	1.68046e-06	0.00070973	22
	rs74108950	10	1606373	G	C	0.16281	-0.0577868	0.0107777	8.24421e-08	0.000910316	28
	rs7444908	5	77533598	G	A	0.356509	-0.06392	0.00820707	6.78594e-15	0.00187463	60
	rs74531406	12	12035129	A	G	0.120695	0.0564226	0.0118983	2.11543e-06	0.000675717	22
	rs75127309	10	62188127	G	A	0.058283	0.0854515	0.0165327	2.35809e-07	0.000801552	26
	rs7559184	2	191375813	G	T	0.0208444	0.134449	0.0268566	5.55206e-07	0.000737881	25
	rs76032549	3	106241146	T	C	0.170413	0.0639475	0.010333	6.0675e-10	0.00115622	38
	rs76054911	6	27317586	T	C	0.0739791	0.078761	0.0147123	8.63111e-08	0.000849928	28
	rs76169968	11	117212250	A	G	0.0991748	-0.086105	0.013355	1.13787e-10	0.00132473	41
	rs76653830	16	84802485	T	C	0.102648	0.06331	0.0127767	7.2288e-07	0.000738394	24
	rs76796396	1	112321453	T	C	0.0459862	0.0919108	0.0183016	5.11338e-07	0.000741217	25
	rs7701443	5	143413085	G	A	0.380588	-0.046864	0.00813299	8.30194e-09	0.00103548	33
	rs774121	9	98143706	C	T	0.749326	-0.0711606	0.00897138	2.15719e-15	0.00190235	62
	rs78067210	8	100410873	T	C	0.0386271	-0.0970494	0.0207305	2.84813e-06	0.000699519	21
	rs78783493	2	97003208	T	C	0.232825	-0.054713	0.00940616	6.00135e-09	0.00106939	33
	rs78953577	8	32572321	T	G	0.24797	-0.0613847	0.00911757	1.66689e-11	0.00140535	45
	rs78993812	9	4134978	A	C	0.0817226	0.0698071	0.0141858	8.6141e-07	0.000731384	24
	rs7902146	10	62041271	T	C	0.750453	-0.0731997	0.0089842	3.71207e-16	0.00200689	66
	rs79051898	10	6003414	T	C	0.120524	-0.067706	0.0121605	2.58126e-08	0.000971811	30
	rs793094	10	31097893	A	G	0.508279	-0.0401908	0.00785208	3.0799e-07	0.000807429	26
	rs7932229	11	578759	G	A	0.625474	0.0381496	0.00813832	2.76359e-06	0.000681869	21
	rs79490353	13	28048911	C	T	0.0161635	0.200239	0.0305624	5.68443e-11	0.00127522	42
	rs794999	3	12187515	G	A	0.771704	-0.0679624	0.00925834	2.1253e-13	0.00162748	53
	rs8006310	14	104752139	G	A	0.504177	-0.0542998	0.00783208	4.12012e-12	0.00147413	48
	rs8187753	15	84895166	C	A	0.404815	-0.0426009	0.00804779	1.20003e-07	0.000874533	28
	rs8193	11	35229771	T	C	0.352685	0.058247	0.00818416	1.10269e-12	0.0015491	50
	rs836487	7	6381907	T	C	0.486516	0.0374406	0.00783418	1.76051e-06	0.00070039	22
	rs889507	16	85636776	C	T	0.249396	0.0442148	0.00914996	1.35006e-06	0.000731923	23
	rs914960	1	64829020	A	T	0.150334	-0.0629918	0.0110739	1.28301e-08	0.00101369	32
	rs9271365	6	32619017	G	T	0.35872	0.229767	0.00803286	6.09775e-180	0.0242889	818
	rs9292	11	10506936	G	A	0.968429	-0.124311	0.0219269	1.43351e-08	0.000944942	32
	rs9378805	6	417727	C	A	0.469179	0.0454094	0.00783841	6.90618e-09	0.00102709	33
	rs938726	8	140600965	C	A	0.73143	-0.0676073	0.00876677	1.24086e-14	0.00179576	59
	rs9389300	6	135544091	A	G	0.619769	-0.037075	0.00810872	4.82542e-06	0.000647843	20
	rs9497965	6	148200156	T	C	0.33673	0.0655856	0.0082763	2.29053e-15	0.00192141	62
	rs967893	15	49540071	G	C	0.664301	0.0420874	0.00830983	4.08888e-07	0.00079004	25
	rs9859406	3	185816694	A	G	0.30182	-0.0429403	0.00854995	5.10599e-07	0.000777098	25
	rs9880421	3	149465572	T	C	0.336741	-0.0412808	0.00831981	6.98616e-07	0.000761212	24
	rs9971877	12	109231865	C	T	0.340592	-0.0416372	0.00831889	5.58218e-07	0.000778721	25
	rs9981704	21	42411846	T	C	0.179356	0.0561317	0.0101429	3.12852e-08	0.000927507	30
Nontoxic goitre/Thyroid nodule	SNP	Chromosome	Position	effect_allele	other_allele	eaf	beta	se	p	R2	F
	rs10186882	2	145586665	G	A	0.88447	-0.109834	0.0227911	1.44163e-06	0.00246537	23
	rs10497853	2	200610434	G	A	0.15066	-0.114217	0.0213955	9.37882e-08	0.00333865	28
	rs10498441	14	52077506	A	G	0.705701	0.0894647	0.0165337	6.26558e-08	0.00332463	29
	rs10518586	4	131270340	G	A	0.0794651	-0.137102	0.0287209	1.80964e-06	0.00275001	22
	rs10519170	15	48393978	G	A	0.13561	0.136656	0.0212358	1.23335e-10	0.00437813	41
	rs10848285	12	131108044	A	G	0.264885	0.0778532	0.0166488	2.92233e-06	0.00236045	21
	rs10863398	1	218414937	A	G	0.1689	-0.164703	0.0205151	9.87689e-16	0.00761581	64
	rs11055251	12	13138092	A	C	0.630054	0.0789227	0.015573	4.02189e-07	0.00290369	25
	rs11070657	15	48860341	C	T	0.65609	0.0906784	0.0158031	9.57935e-09	0.00371062	32
	rs11211645	2	1408809	G	A	0.415317	-0.114351	0.0152426	6.28194e-14	0.00635053	56
	rs112892771	4	68145929	C	T	0.0187869	-0.279495	0.0599129	3.08584e-06	0.00288003	21
	rs116254142	8	132886806	A	G	0.0157647	0.372038	0.0550227	1.36536e-11	0.00429526	45
	rs11645288	16	51138766	A	G	0.242354	0.148626	0.017028	2.58461e-18	0.00811215	76
	rs116909374	14	36269155	T	C	0.0309632	0.513325	0.0374301	8.34476e-43	0.0158125	188
	rs116992735	20	22574696	T	C	0.0403065	-0.191047	0.0404325	2.30019e-06	0.0028237	22
	rs117275460	11	48183227	G	T	0.0211201	0.243074	0.0487055	6.01643e-07	0.00244305	24
	rs1203921	20	22604846	G	T	0.79112	-0.229622	0.0175794	5.42877e-39	0.0174259	170
	rs12042240	1	19442077	G	A	0.314609	-0.194877	0.0163975	1.4239e-32	0.016378	141
	rs12486767	3	169832971	A	G	0.406362	-0.0774577	0.015286	4.03643e-07	0.00289464	25
	rs13060080	3	31229520	G	A	0.00866933	-0.430154	0.0941155	4.86584e-06	0.0031804	20
	rs13070093	3	60954091	C	T	0.233052	0.0832354	0.0173375	1.57963e-06	0.00247665	23
	rs13405734	2	239384069	G	A	0.139591	-0.105322	0.0220113	1.71067e-06	0.00266459	22
	rs144557435	9	97280599	G	A	0.0470945	-0.216816	0.0374178	6.85408e-09	0.00421922	33
	rs149076671	8	132619363	A	G	0.0206538	0.267918	0.0488259	4.0833e-08	0.00290382	30
	rs149690333	19	7163504	A	G	0.0638478	0.152028	0.0296028	2.81252e-07	0.00276293	26
	rs1558680	16	51532244	G	C	0.180782	-0.091575	0.0199176	4.27196e-06	0.00248393	21
	rs1570034	20	33251230	T	C	0.460725	-0.0746638	0.0150079	6.52589e-07	0.00277014	24
	rs16964178	15	51199402	C	G	0.186368	0.111547	0.0188309	3.1494e-09	0.00377351	35
	rs17104965	14	36676711	T	C	0.0242469	0.250309	0.0451587	2.97546e-08	0.00296469	30
	rs17106373	1	50846548	A	G	0.0648773	-0.169857	0.0316664	8.14213e-08	0.00350073	28
	rs17477923	15	49418988	C	T	0.307869	0.379974	0.015254	5.82744e-137	0.0615307	620
	rs1755770	14	36197554	T	C	0.668793	0.146313	0.0160908	9.63788e-20	0.0094839	82
	rs17776563	15	88575873	A	G	0.316355	-0.0912607	0.0161504	1.59817e-08	0.00360249	31
	rs1861628	2	216763707	G	A	0.624591	-0.107222	0.0152512	2.05946e-12	0.00539136	49
	rs187087577	2	113157600	C	T	0.0471892	-0.182528	0.0373546	1.02718e-06	0.00299598	23
	rs1923031	20	63852558	C	T	0.613602	-0.0758491	0.0153465	7.71523e-07	0.00272805	24
	rs1995177	3	69497695	T	C	0.783344	0.0922152	0.0183532	5.04811e-07	0.00288641	25
	rs2340912	6	167991692	T	C	0.25795	-0.0803659	0.0172979	3.38447e-06	0.00247253	21
	rs2348471	22	29497044	T	A	0.0179807	0.258159	0.0525188	8.85317e-07	0.00235359	24
	rs2858837	6	116476064	G	A	0.363599	0.0710042	0.0153934	3.97588e-06	0.0023332	21
	rs2864004	10	103952090	G	A	0.0587271	0.1786	0.0303232	3.86477e-09	0.00352653	34
	rs3009935	1	218489847	G	A	0.598937	0.164724	0.0153692	8.39777e-27	0.0130358	114
	rs30232	16	14308105	A	G	0.591104	0.0713932	0.0152559	2.8728e-06	0.00246389	21
	rs3131691	1	39891596	G	A	0.263388	0.0812774	0.0167704	1.25672e-06	0.00256333	23
	rs34836069	6	43871886	A	G	0.126933	-0.116185	0.0233632	6.59275e-07	0.00299194	24
	rs35992792	7	34756074	G	C	0.0211272	0.222618	0.0485159	4.46319e-06	0.00204983	21
	rs3741156	11	73235095	C	G	0.258342	-0.109691	0.0174186	3.02779e-10	0.00461074	39
	rs3748523	12	949572	G	C	0.203748	0.0901056	0.0185421	1.17674e-06	0.00263437	23
	rs4578973	3	194200845	T	C	0.18782	0.21161	0.0183195	7.2899e-31	0.0136614	133
	rs4804433	19	7240765	T	G	0.69366	0.255098	0.0165502	1.32634e-53	0.0276563	237
	rs4851621	2	102636008	T	C	0.461102	0.0815888	0.0148969	4.32847e-08	0.00330822	29
	rs4975538	5	1280715	C	G	0.409981	0.0947954	0.0150745	3.20629e-10	0.00434745	39
	rs56983610	1	19512250	A	C	0.131364	0.215948	0.0209806	7.59776e-25	0.0106425	105
	rs58722186	16	79717694	T	C	0.308861	0.193823	0.0158221	1.67698e-34	0.0160387	150
	rs593805	1	218846395	C	G	0.594675	0.0717649	0.015237	2.47826e-06	0.00248277	22
	rs596878	6	139965099	C	A	0.368221	-0.113168	0.015575	3.7028e-13	0.00595869	52
	rs62059190	17	7278141	G	A	0.656771	0.092033	0.0158145	5.90124e-09	0.0038187	33
	rs62082901	17	60887586	T	C	0.0296708	0.241553	0.0415236	5.9825e-09	0.00335972	33
	rs62103268	18	48780568	T	C	0.151397	0.100174	0.0205527	1.09357e-06	0.00257847	23
	rs62116485	2	12016292	G	A	0.140865	0.097248	0.0211066	4.076e-06	0.00228905	21
	rs62235753	22	28876649	T	C	0.0120477	0.33932	0.0613915	3.25476e-08	0.00274087	30
	rs6472461	8	69453974	C	T	0.304984	-0.119728	0.0163965	2.83424e-13	0.00607706	53
	rs66481922	20	2688166	A	G	0.285574	-0.0858474	0.0170102	4.49227e-07	0.00300719	25
	rs7149183	14	104735259	C	T	0.492249	0.100296	0.0149197	1.78771e-11	0.00502844	45
	rs7207781	17	61253946	C	A	0.0636762	0.203375	0.0291126	2.83224e-12	0.00493206	48
	rs7315056	12	97480190	C	T	0.546926	-0.0696597	0.0149608	3.2218e-06	0.00240487	21
	rs73210044	8	13534851	A	G	0.0204871	0.243676	0.0492519	7.51553e-07	0.00238312	24
	rs74318804	7	28191782	T	C	0.0271542	-0.337877	0.0505643	2.35501e-11	0.00603154	44
	rs75315311	10	109516311	A	G	0.00982321	-0.403011	0.0851916	2.2381e-06	0.00315958	22
	rs76078727	19	11148191	A	G	0.0634941	0.150183	0.0294247	3.32588e-07	0.00268235	26
	rs774121	9	98143706	C	T	0.749754	-0.106035	0.0169419	3.88093e-10	0.00421905	39
	rs7874151	9	92437059	A	G	0.117072	-0.113485	0.0237529	1.77283e-06	0.00266247	22
	rs7940871	11	45206279	T	C	0.30881	0.14968	0.0158028	2.75223e-21	0.00956415	89
	rs79466207	5	54025853	G	C	0.0114335	0.307348	0.0642683	1.73332e-06	0.00213538	22
	rs79676842	8	132871660	T	G	0.0232786	0.440874	0.0436177	5.10766e-24	0.00883866	102
	rs8015085	14	93118986	A	G	0.178901	-0.214221	0.0202471	3.67661e-26	0.0134822	111
	rs8042578	15	66700626	G	C	0.223499	0.113136	0.0175318	1.09521e-10	0.00444272	41
	rs8550	22	29259382	T	C	0.770517	0.0826894	0.0180014	4.35877e-06	0.00241803	21
	rs9296422	6	43938079	C	G	0.203289	0.150398	0.0180325	7.40488e-17	0.00732704	69
	rs9406232	6	9079091	A	C	0.288467	-0.0797938	0.0166483	1.6438e-06	0.00261372	22
	rs9625434	22	28229697	C	T	0.0661485	0.202173	0.0285492	1.42536e-12	0.0050498	50
	rs965513	9	97793827	G	A	0.65245	0.271186	0.0159599	9.45901e-65	0.0333526	288
	rs9915657	17	72131395	C	T	0.423919	-0.101864	0.0151204	1.61847e-11	0.00506801	45
	rs9928281	16	79828916	G	A	0.126468	-0.125659	0.0232453	6.45266e-08	0.0034888	29
	rs9971770	12	65639270	C	G	0.0230573	0.442076	0.0439479	8.37668e-24	0.00880443	101
Malignant neoplasm of thyroid gland	SNP	Chromosome	Position	effect_allele	other_allele	eaf	beta	se	p	R2	F
	rs1036345	12	83048054	G	A	0.269699	-0.179236	0.0387264	3.68744e-06	0.012655	21
	rs10739812	9	96145581	A	G	0.385622	-0.167052	0.0350862	1.92457e-06	0.013223	22
	rs10759944	9	97794690	G	A	0.652503	-0.445276	0.0329558	1.34115e-41	0.0899129	182
	rs112852637	8	32555722	C	T	0.566379	0.249627	0.0341232	2.56496e-13	0.0306077	53
	rs11693806	2	217427435	G	C	0.693987	-0.327523	0.0346415	3.24127e-21	0.0455622	89
	rs12048582	1	218419695	T	C	0.247146	-0.195976	0.0401181	1.03441e-06	0.0142922	23
	rs12542733	8	8967348	G	T	0.519917	0.173127	0.0337843	2.98359e-07	0.0149627	26
	rs13287517	9	19064131	C	G	0.341554	0.176349	0.0346338	3.54647e-07	0.013988	25
	rs148823574	13	89318258	C	T	0.00777148	-1.38917	0.290566	1.74503e-06	0.0297616	22
	rs17134154	5	112144837	C	T	0.137331	-0.264325	0.0519831	3.67964e-07	0.0165546	25
	rs1802036	6	32168252	G	A	0.0162125	0.56258	0.111044	4.05665e-07	0.010096	25
	rs2780310	14	36050852	G	A	0.424508	-0.194036	0.034084	1.24917e-08	0.0183958	32
	rs34144583	18	74433197	A	G	0.384237	-0.161014	0.034911	3.98567e-06	0.0122679	21
	rs354272	9	95720842	G	A	0.785798	-0.187781	0.0393484	1.82165e-06	0.0118705	22
	rs4975538	5	1280715	C	G	0.408999	0.205119	0.0335921	1.02052e-09	0.0203401	37
	rs62235753	22	28876649	T	C	0.0113246	0.914682	0.120286	2.86613e-14	0.0187347	57
	rs62401231	6	43930413	G	A	0.309668	0.165399	0.0358471	3.94967e-06	0.0116963	21
	rs72743467	15	67159072	C	A	0.222552	0.26858	0.038364	2.54443e-12	0.024962	49
	rs73918907	20	63415758	A	G	0.0388054	0.367736	0.078272	2.62489e-06	0.010088	22
	rs75850346	6	8255394	G	T	0.0166706	0.511134	0.110562	3.78133e-06	0.00856544	21
	rs7875800	9	97035478	G	A	0.219575	-0.200309	0.0420155	1.86524e-06	0.0137513	22
	rs953492	1	243307890	G	A	0.545051	-0.156587	0.0334169	2.78783e-06	0.0121602	21
	rs9625434	22	28229697	C	T	0.0652874	0.300738	0.0625854	1.54564e-06	0.0110386	23
SNP, single nucleotide polymorphism; eaf, effect allele frequency; se, standard error.
R2 was calculated as follows: 2*beta2*EAF*(1-EAF).
The F-statistic for each SNP was calculated as follows: F=beta2/se2.

## Sheet: Supplementary Table 7
Supplementary Table 7 Association of genome-wide SNPs for thyroid disease with vitamin B9 for MR analysis
Exposure
Autoimmune hyperthyroidism	SNP	Chromosome	Position	effect_allele	other_allele	eaf	beta	se	p	R2	F
	rs10168266	2	191935804	T	C	0.199626	0.186518	0.0401511	3.39415e-06	0.0111168	21
	rs11008857	10	19476323	C	T	0.21403	0.186014	0.0388995	1.73635e-06	0.0116413	22
	rs11150188	16	79707298	G	A	0.311511	0.195269	0.0351367	2.73809e-08	0.0163556	30
	rs179252	14	81435985	G	T	0.591243	-0.294596	0.032997	4.33924e-19	0.0419484	79
	rs1907690	12	40863398	T	C	0.324224	0.161039	0.034793	3.68344e-06	0.0113642	21
	rs191757729	2	70712513	A	G	0.0095273	-1.09348	0.23812	4.38727e-06	0.0225665	21
	rs2281389	6	33059796	G	A	0.164128	-0.258822	0.0469276	3.48092e-08	0.0183804	30
	rs2647004	6	32659609	C	T	0.0955141	0.798398	0.0444206	3.13695e-72	0.110138	323
	rs4576262	6	154718878	A	C	0.214602	0.181619	0.0392069	3.61587e-06	0.0111193	21
	rs6074022	20	44740196	T	C	0.727803	0.212511	0.0383441	2.9868e-08	0.0178933	30
	rs62031985	16	16153119	T	C	0.0346844	0.384081	0.0814836	2.4338e-06	0.00987823	22
	rs6832151	4	40303633	T	G	0.752083	-0.181333	0.0372208	1.10575e-06	0.0122618	23
	rs72891915	6	33476200	A	G	0.0390233	0.64032	0.069909	5.22178e-20	0.0307511	83
	rs73744913	6	33875999	T	C	0.0770682	0.42375	0.0543047	6.03606e-15	0.0255443	60
	rs75127309	10	63947886	G	A	0.0578115	0.316558	0.0652948	1.24628e-06	0.0109166	23
	rs75284091	2	168676315	C	G	0.11166	0.235169	0.0497995	2.33173e-06	0.0109715	22
	rs80054410	21	43836010	C	T	0.281203	0.204922	0.0356854	9.33106e-09	0.0169759	32
Autoimmune hypothyroidism	SNP	Chromosome	Position	effect_allele	other_allele	eaf	beta	se	p	R2	F
	rs10035379	5	157520690	A	G	0.436811	-0.0425134	0.00794494	8.74679e-08	0.00157897	28
	rs10116520	9	127029630	G	A	0.400977	0.0922204	0.00796132	4.99307e-31	0.0068203	134
	rs10259879	7	2934386	G	A	0.231986	0.06374	0.00928469	6.6461e-12	0.00188502	47
	rs10416358	19	7237684	G	A	0.28634	0.0792971	0.00857547	2.3095e-20	0.00360103	85
	rs10455827	6	159347117	C	T	0.47101	-0.042141	0.00783754	7.58151e-08	0.0016729	28
	rs10494077	1	108338345	A	G	0.213715	0.109462	0.00941244	2.91791e-31	0.00512144	135
	rs10514934	17	45812124	C	T	0.150875	-0.0823176	0.0110994	1.20346e-13	0.00204471	55
	rs10748781	10	101283330	A	C	0.652488	-0.0784328	0.0082063	1.20481e-21	0.00802783	91
	rs10767647	11	27567392	A	G	0.779951	-0.0432504	0.00940834	4.28561e-06	0.00291795	21
	rs1079418	6	166047034	G	A	0.261698	-0.0823469	0.00895542	3.74289e-20	0.00354915	84
	rs10814915	9	4290544	C	T	0.543587	-0.0708255	0.00782937	1.48125e-19	0.00545354	81
	rs10839472	11	49994823	T	C	0.697582	0.0428081	0.0085552	5.62251e-07	0.00255668	25
	rs10975517	9	6248457	T	C	0.00834162	0.197579	0.0415959	2.03454e-06	0.000651271	22
	rs11086103	19	18402117	A	G	0.58181	0.0504636	0.00797339	2.46752e-10	0.00296325	40
	rs111352680	3	108542960	A	G	0.32381	-0.0550579	0.00844707	7.12567e-11	0.00196318	42
	rs11183353	12	46516045	G	A	0.190266	-0.0504605	0.0100976	5.81456e-07	0.000968934	24
	rs11258609	10	6455908	G	A	0.720468	0.0406572	0.00875287	3.40054e-06	0.00238188	21
	rs1131896	6	31379115	A	G	0.2157	-0.100287	0.00959097	1.36964e-25	0.0043388	109
	rs115548871	3	51094097	T	G	0.0181196	-0.164943	0.031314	1.38378e-07	0.000985931	27
	rs11604605	11	114994590	C	T	0.272504	0.0423972	0.00876864	1.33083e-06	0.000979664	23
	rs116776245	1	114668509	A	G	0.0833091	0.0872938	0.0139113	3.49571e-10	0.00126967	39
	rs116909374	14	36738361	T	C	0.0306768	-0.212521	0.0239684	7.53346e-19	0.00277105	78
	rs117362948	16	50169595	A	G	0.00954002	0.200248	0.0397084	4.58377e-07	0.000765096	25
	rs11830037	12	48157371	A	C	0.0888095	0.0996828	0.0136049	2.35401e-13	0.00176494	53
	rs1183671	19	4802438	T	C	0.314609	0.0432838	0.0084046	2.60468e-07	0.00117883	26
	rs11897732	2	43541386	A	G	0.582497	0.0463268	0.00797538	6.29499e-09	0.00250028	33
	rs11935941	4	149652478	C	A	0.123206	-0.141463	0.0123947	3.59328e-30	0.00493114	130
	rs1203940	20	22595643	C	T	0.792063	0.102604	0.00979587	1.13481e-25	0.016677	109
	rs12175489	6	31377587	A	G	0.156735	-0.151299	0.0110242	7.26661e-43	0.00717576	188
	rs12206423	6	109353216	T	C	0.148506	0.0614412	0.0108764	1.61348e-08	0.00112123	31
	rs1239704	13	51152611	A	G	0.691589	-0.0513046	0.00845726	1.30859e-09	0.00364075	36
	rs12407089	1	19767814	C	G	0.316122	0.0923609	0.00836234	2.32121e-28	0.00539338	121
	rs12540388	7	26905731	T	A	0.1861	-0.0657312	0.0101757	1.04963e-10	0.00160812	41
	rs12697352	5	35837234	A	G	0.395907	-0.0499358	0.00803913	5.24503e-10	0.00197445	38
	rs12756019	1	156799912	A	G	0.605562	-0.0576319	0.00801665	6.52555e-13	0.00402267	51
	rs12897126	14	81472456	A	T	0.886514	-0.102215	0.0121998	5.36447e-17	0.0185244	70
	rs12967678	18	12805388	A	G	0.117959	0.0744285	0.0120168	5.87666e-10	0.00130689	38
	rs13137589	4	187007874	G	A	0.36779	-0.0631943	0.00818682	1.17219e-14	0.00293755	59
	rs1319091	12	103884763	A	C	0.795	-0.0559107	0.00969016	7.93455e-09	0.00497035	33
	rs13379670	15	64068284	C	T	0.227249	0.0440454	0.0092798	2.07096e-06	0.000881725	22
	rs13447704	11	94178356	C	T	0.0268399	-0.141098	0.0248049	1.28302e-08	0.00106869	32
	rs141686764	3	163676755	G	A	0.018741	-0.164372	0.0297604	3.32921e-08	0.00101269	30
	rs143505063	19	21602330	T	C	0.0150224	-0.159137	0.0335091	2.04356e-06	0.000760872	22
	rs1441172	2	214037703	T	C	0.31324	-0.0525649	0.00852681	7.06339e-10	0.00173101	38
	rs144287831	3	37068079	C	T	0.298473	-0.0399681	0.00857634	3.15788e-06	0.000953591	21
	rs144386241	14	81136570	A	G	0.0238864	-0.13733	0.0264232	2.02175e-07	0.000900973	27
	rs145353654	3	46287513	G	A	0.0719156	0.0805714	0.0150003	7.81627e-08	0.000933716	28
	rs146060575	14	35222966	C	T	0.0765447	-0.0698901	0.0149402	2.89701e-06	0.000747784	21
	rs146811683	2	25683149	C	T	0.0124268	0.159612	0.0345883	3.93808e-06	0.00063317	21
	rs150724213	7	74020343	A	G	0.0283566	0.120733	0.0232732	2.12975e-07	0.000826678	26
	rs1534424	2	12640897	C	A	0.397949	-0.0563343	0.00800768	1.99213e-12	0.00252582	49
	rs17189980	6	30986040	C	T	0.0219647	0.159744	0.0260552	8.73375e-10	0.001121	37
	rs17364832	13	24786915	G	T	0.291179	0.0788068	0.00854317	2.84785e-20	0.00361674	85
	rs17389938	10	8570065	C	G	0.143917	0.0665321	0.0110281	1.60982e-09	0.0012741	36
	rs17447487	13	41495245	T	C	0.0516195	-0.103313	0.0182239	1.43555e-08	0.00110193	32
	rs17741863	5	58858302	G	A	0.0689772	-0.0719103	0.0157093	4.70426e-06	0.000713375	20
	rs1788232	18	67527609	G	A	0.536415	-0.0460428	0.00784427	4.36823e-09	0.00227433	34
	rs1808192	17	45794706	G	A	0.592061	-0.0459939	0.00797357	8.00778e-09	0.00250494	33
	rs1885013	14	68754695	A	G	0.693585	0.0504811	0.00852693	3.21557e-09	0.00353498	35
	rs188740215	1	30922265	C	T	0.0320273	0.102539	0.0219303	2.92985e-06	0.000673486	21
	rs1990760	2	163124051	T	C	0.585897	0.0638177	0.00795928	1.0746e-15	0.00477236	64
	rs2029818	8	80553068	C	T	0.471372	0.0410138	0.00786302	1.82792e-07	0.00158582	27
	rs2046045	5	76535811	G	T	0.414313	0.127336	0.00789864	1.80894e-58	0.0134357	259
	rs2049218	3	188122978	T	C	0.386346	-0.102774	0.00807538	4.19521e-37	0.00816156	161
	rs210192	6	33481204	G	A	0.214912	0.0728538	0.00948093	1.539e-14	0.00228137	59
	rs2124594	8	128195259	C	T	0.318009	-0.0593882	0.00846101	2.23392e-12	0.00224321	49
	rs2182299	10	14553315	T	G	0.515444	-0.0361897	0.00784379	3.95368e-06	0.00135015	21
	rs2235544	1	54375570	A	C	0.544952	-0.0554078	0.0078663	1.87211e-12	0.00334603	49
	rs2345568	6	167381804	G	A	0.372507	-0.0651412	0.00811633	1.00749e-15	0.00316137	64
	rs2549779	5	96216387	G	A	0.47114	-0.0388224	0.00783816	7.30783e-07	0.00142018	24
	rs2629649	1	207169190	G	T	0.312967	0.0507258	0.00838789	1.47107e-09	0.0016106	36
	rs268134	2	65608363	G	A	0.675147	-0.0399959	0.00832997	1.57524e-06	0.00216003	23
	rs2739043	8	133793779	G	A	0.633324	-0.0551584	0.00809602	9.55664e-12	0.00385371	46
	rs28391281	1	38408974	C	T	0.546363	-0.0503426	0.00783427	1.31051e-10	0.00276938	41
	rs3103991	8	119886091	G	A	0.748361	0.0558276	0.0090733	7.60527e-10	0.00466486	37
	rs3130186	6	33056207	T	C	0.198053	-0.129028	0.00993613	1.47407e-38	0.00659446	168
	rs332683	2	119511582	C	T	0.596088	0.0380697	0.00798704	1.87515e-06	0.00172782	22
	rs34305034	9	131654547	T	C	0.10558	-0.0608313	0.0128943	2.38539e-06	0.000781386	22
	rs377380	13	111192421	G	A	0.215211	-0.0475501	0.00958748	7.06372e-07	0.000973189	24
	rs3778752	7	128580047	T	G	0.439791	0.0452516	0.0078739	9.08205e-09	0.00180113	33
	rs3781661	11	69999633	T	C	0.18215	0.0486572	0.0100428	1.26622e-06	0.000862489	23
	rs3946137	22	38988115	G	A	0.349207	0.0460636	0.00818831	1.84937e-08	0.00148193	31
	rs41177	22	30438447	A	G	0.404602	-0.048636	0.00799532	1.17911e-09	0.00191414	37
	rs4409785	11	95311422	C	T	0.165694	0.0884395	0.010381	1.60434e-17	0.00259197	72
	rs4429345	17	28458105	G	A	0.446026	-0.0374648	0.00788113	1.99693e-06	0.00125209	22
	rs453979	6	74305477	T	C	0.347741	0.0374779	0.00818851	4.71942e-06	0.000976869	20
	rs4606850	19	55739605	T	C	0.165394	0.0649986	0.0104585	5.13552e-10	0.00139752	38
	rs4704447	5	77175226	G	A	0.56869	-0.0460311	0.00793057	6.46504e-09	0.00240995	33
	rs56159866	4	40337944	T	C	0.232405	-0.0591346	0.0093534	2.5777e-10	0.00162539	39
	rs56197325	9	128950546	G	A	0.267669	-0.04097	0.0088583	3.74524e-06	0.000898587	21
	rs568999	5	102601358	C	G	0.315823	-0.0533804	0.00844386	2.58533e-10	0.00179985	39
	rs56983610	1	19838744	A	C	0.130597	-0.104236	0.0118418	1.33947e-18	0.00283791	77
	rs58507982	11	118146510	T	C	0.455463	0.0402322	0.0078613	3.09195e-07	0.00147445	26
	rs59576148	21	26776480	G	A	0.168928	0.0507786	0.0103927	1.02912e-06	0.00087115	23
	rs6006220	22	30051433	T	C	0.257616	0.0464167	0.00891041	1.89589e-07	0.00111007	27
	rs61938962	12	56446766	T	C	0.319262	0.0805646	0.0083324	4.09008e-22	0.00414444	93
	rs62560877	9	99848720	C	T	0.0341031	-0.115164	0.0222837	2.36508e-07	0.000904602	26
	rs62621812	7	127015083	A	G	0.0422935	0.0990555	0.0191332	2.25298e-07	0.000829967	26
	rs6427844	1	200661344	G	A	0.597042	0.0399528	0.00800248	5.95866e-07	0.00190603	24
	rs6724363	2	217626591	T	G	0.624795	0.089522	0.00810683	2.37548e-28	0.0100144	121
	rs6727170	2	99588042	C	T	0.225527	0.047144	0.00931609	4.18176e-07	0.00100249	25
	rs6831973	4	10709366	C	T	0.555522	0.0558804	0.00788404	1.36273e-12	0.00346937	50
	rs686752	18	57144871	G	A	0.252343	-0.0472827	0.00904877	1.73856e-07	0.0011283	27
	rs6895555	5	111450567	A	G	0.450687	0.0361823	0.00787855	4.37952e-06	0.00118004	21
	rs6994357	8	40530964	C	T	0.121884	0.057897	0.0118	9.2704e-07	0.000817126	24
	rs7043516	9	100617433	C	A	0.166287	-0.106566	0.0107159	2.66077e-23	0.00377681	98
	rs706779	10	6098824	C	T	0.377551	-0.067476	0.00810423	8.3604e-17	0.00343799	69
	rs7097397	10	50025396	A	G	0.37053	-0.0401932	0.00814664	8.06801e-07	0.00119718	24
	rs7127620	11	86071947	G	A	0.359376	-0.0514586	0.00820742	3.61592e-10	0.00190325	39
	rs713427	2	191115847	C	T	0.221866	0.0574138	0.00936868	8.88398e-10	0.00146269	37
	rs7169981	15	90226947	A	C	0.685299	-0.0400205	0.00840237	1.90735e-06	0.00219521	22
	rs72729322	15	38925195	T	C	0.209989	0.0574537	0.0095589	1.8496e-09	0.00138632	36
	rs72751538	9	100340113	T	G	0.0661338	0.0947907	0.015558	1.11001e-09	0.00118846	37
	rs72796365	16	50761666	T	C	0.0260639	0.141199	0.0239386	3.67084e-09	0.00103928	34
	rs735000	1	2513105	T	C	0.120019	0.0765716	0.0119025	1.24915e-10	0.00140739	41
	rs7350442	10	124192180	T	C	0.710409	0.0415322	0.00867335	1.68046e-06	0.0024508	22
	rs74108950	10	1648568	G	C	0.16281	-0.0577868	0.0107777	8.24421e-08	0.00108735	28
	rs7444908	5	76829423	G	A	0.356509	-0.06392	0.00820707	6.78594e-15	0.00291322	60
	rs74531406	12	12188063	A	G	0.120695	0.0564226	0.0118983	2.11543e-06	0.000768467	22
	rs75127309	10	63947886	G	A	0.058283	0.0854515	0.0165327	2.35809e-07	0.00085116	26
	rs76032549	3	105959993	T	C	0.170413	0.0639475	0.010333	6.0675e-10	0.00139373	38
	rs76054911	6	27285365	T	C	0.0739791	0.078761	0.0147123	8.63111e-08	0.000917828	28
	rs76169968	11	117082966	A	G	0.0991748	-0.086105	0.013355	1.13787e-10	0.00147058	41
	rs76653830	16	84836091	T	C	0.102648	0.06331	0.0127767	7.2288e-07	0.000822858	24
	rs76796396	1	112864075	T	C	0.0459862	0.0919108	0.0183016	5.11338e-07	0.000776946	25
	rs78067210	8	101423101	T	C	0.0386271	-0.0970494	0.0207305	2.84813e-06	0.000727625	21
	rs78783493	2	97668945	T	C	0.232825	-0.054713	0.00940616	6.00135e-09	0.00139393	33
	rs78953577	8	32429839	T	G	0.24797	-0.0613847	0.00911757	1.66689e-11	0.00186874	45
	rs7902146	10	63801030	T	C	0.750453	-0.0731997	0.0089842	3.71207e-16	0.00804215	66
	rs79051898	10	6045377	T	C	0.120524	-0.067706	0.0121605	2.58126e-08	0.00110499	30
	rs793094	10	31386822	A	G	0.508279	-0.0401908	0.00785208	3.0799e-07	0.00164205	26
	rs7932229	11	578759	G	A	0.625474	0.0381496	0.00813832	2.76359e-06	0.00182062	21
	rs794999	3	12229015	G	A	0.771704	-0.0679624	0.00925834	2.1253e-13	0.00712883	53
	rs8006310	14	105218476	G	A	0.504177	-0.0542998	0.00783208	4.12012e-12	0.0029731	48
	rs8187753	15	85438397	C	A	0.404815	-0.0426009	0.00804779	1.20003e-07	0.00146935	28
	rs8193	11	35251318	T	C	0.352685	0.058247	0.00818416	1.10269e-12	0.00239312	50
	rs9271365	6	32586794	G	T	0.35872	0.229767	0.00803286	6.09775e-180	0.0378757	818
	rs9292	11	10528483	G	A	0.968429	-0.124311	0.0219269	1.43351e-08	0.0299307	32
	rs938726	8	141611064	C	A	0.73143	-0.0676073	0.00876677	1.24086e-14	0.00668636	59
	rs9389300	6	135865229	A	G	0.619769	-0.037075	0.00810872	4.82542e-06	0.00170381	20
	rs9497965	6	148521292	T	C	0.33673	0.0655856	0.0082763	2.29053e-15	0.00289687	62
	rs967893	15	49832268	G	C	0.664301	0.0420874	0.00830983	4.08888e-07	0.00235342	25
	rs9859406	3	185534482	A	G	0.30182	-0.0429403	0.00854995	5.10599e-07	0.00111303	25
	rs9880421	3	149183359	T	C	0.336741	-0.0412808	0.00831981	6.98616e-07	0.00114768	24
	rs9981704	21	43831955	T	C	0.179356	0.0561317	0.0101429	3.12852e-08	0.00113022	30
Nontoxic goitre/Thyroid nodule	SNP	Chromosome	Position	effect_allele	other_allele	eaf	beta	se	p	R2	F
	rs10186882	2	146344233	G	A	0.88447	-0.109834	0.0227911	1.44163e-06	0.0213396	23
	rs10497853	2	201475157	G	A	0.15066	-0.114217	0.0213955	9.37882e-08	0.00393088	28
	rs10498441	14	52544224	A	G	0.705701	0.0894647	0.0165337	6.26558e-08	0.0112968	29
	rs10518586	4	132191495	G	A	0.0794651	-0.137102	0.0287209	1.80964e-06	0.0029874	22
	rs10848285	12	131592589	A	G	0.264885	0.0778532	0.0166488	2.92233e-06	0.003211	21
	rs11070657	15	49152538	C	T	0.65609	0.0906784	0.0158031	9.57935e-09	0.0107895	32
	rs11211645	2	1412581	G	A	0.415317	-0.114351	0.0152426	6.28194e-14	0.0108615	56
	rs112892771	4	69011647	C	T	0.0187869	-0.279495	0.0599129	3.08584e-06	0.00293517	21
	rs116254142	8	133899051	A	G	0.0157647	0.372038	0.0550227	1.36536e-11	0.00436406	45
	rs11645288	16	51172677	A	G	0.242354	0.148626	0.017028	2.58461e-18	0.010707	76
	rs116909374	14	36738361	T	C	0.0309632	0.513325	0.0374301	8.34476e-43	0.0163178	188
	rs116992735	20	22555334	T	C	0.0403065	-0.191047	0.0404325	2.30019e-06	0.00294229	22
	rs117275460	11	48204779	G	T	0.0211201	0.243074	0.0487055	6.01643e-07	0.00249576	24
	rs12042240	1	19768571	G	A	0.314609	-0.194877	0.0163975	1.4239e-32	0.0238958	141
	rs12486767	3	169550759	A	G	0.406362	-0.0774577	0.015286	4.03643e-07	0.0048761	25
	rs13060080	3	31271012	G	A	0.00866933	-0.430154	0.0941155	4.86584e-06	0.00320821	20
	rs149076671	8	133631609	A	G	0.0206538	0.267918	0.0488259	4.0833e-08	0.00296506	30
	rs1558680	16	51566155	G	C	0.180782	-0.091575	0.0199176	4.27196e-06	0.00303207	21
	rs1570034	20	31839036	T	C	0.460725	-0.0746638	0.0150079	6.52589e-07	0.00513679	24
	rs17104965	14	37145916	T	C	0.0242469	0.250309	0.0451587	2.97546e-08	0.00303836	30
	rs17477923	15	49711185	C	T	0.307869	0.379974	0.015254	5.82744e-137	0.0889004	620
	rs1755770	14	36666760	T	C	0.668793	0.146313	0.0160908	9.63788e-20	0.0286344	82
	rs17776563	15	89119104	A	G	0.316355	-0.0912607	0.0161504	1.59817e-08	0.00526953	31
	rs1861628	2	217628430	G	A	0.624591	-0.107222	0.0152512	2.05946e-12	0.0143613	49
	rs187087577	2	113915177	C	T	0.0471892	-0.182528	0.0373546	1.02718e-06	0.00314436	23
	rs2348471	22	29893033	T	A	0.0179807	0.258159	0.0525188	8.85317e-07	0.00239669	24
	rs2858837	6	116797227	G	A	0.363599	0.0710042	0.0153934	3.97588e-06	0.00366624	21
	rs2864004	10	105711848	G	A	0.0587271	0.1786	0.0303232	3.86477e-09	0.00374655	34
	rs3009935	1	218663189	G	A	0.598937	0.164724	0.0153692	8.39777e-27	0.0325031	114
	rs34836069	6	43839623	A	G	0.126933	-0.116185	0.0233632	6.59275e-07	0.00342693	24
	rs35992792	7	34795686	G	C	0.0211272	0.222618	0.0485159	4.46319e-06	0.00209408	21
	rs3741156	11	72946140	C	G	0.258342	-0.109691	0.0174186	3.02779e-10	0.0062168	39
	rs4578973	3	193918634	T	C	0.18782	0.21161	0.0183195	7.2899e-31	0.0168207	133
	rs4851621	2	103252467	T	C	0.461102	0.0815888	0.0148969	4.32847e-08	0.00613887	29
	rs56983610	1	19838744	A	C	0.131364	0.215948	0.0209806	7.59776e-25	0.0122519	105
	rs58722186	16	79751591	T	C	0.308861	0.193823	0.0158221	1.67698e-34	0.0232062	150
	rs593805	1	219019737	C	G	0.594675	0.0717649	0.015237	2.47826e-06	0.00612539	22
	rs596878	6	140286236	C	A	0.368221	-0.113168	0.015575	3.7028e-13	0.00943161	52
	rs6140064	20	6681991	G	A	0.524932	0.146325	0.0150909	3.12812e-22	0.0224786	94
	rs62082901	17	58964947	T	C	0.0296708	0.241553	0.0415236	5.9825e-09	0.00346245	33
	rs62116485	2	12156418	G	A	0.140865	0.097248	0.0211066	4.076e-06	0.00266437	21
	rs62235753	22	29272637	T	C	0.0120477	0.33932	0.0613915	3.25476e-08	0.0027743	30
	rs73210044	8	13392360	A	G	0.0204871	0.243676	0.0492519	7.51553e-07	0.00243297	24
	rs74318804	7	28231401	T	C	0.0271542	-0.337877	0.0505643	2.35501e-11	0.00619989	44
	rs75315311	10	111276069	A	G	0.00982321	-0.403011	0.0851916	2.2381e-06	0.00319093	22
	rs76078727	19	11258867	A	G	0.0634941	0.150183	0.0294247	3.32588e-07	0.00286421	26
	rs7874151	9	95199341	A	G	0.117072	-0.113485	0.0237529	1.77283e-06	0.0030155	22
	rs7940871	11	45227830	T	C	0.30881	0.14968	0.0158028	2.75223e-21	0.0138372	89
	rs79466207	5	53321683	G	C	0.0114335	0.307348	0.0642683	1.73332e-06	0.00216008	22
	rs79676842	8	133883905	T	G	0.0232786	0.440874	0.0436177	5.10766e-24	0.00904932	102
	rs8042578	15	66992964	G	C	0.223499	0.113136	0.0175318	1.09521e-10	0.00572146	41
	rs9406232	6	9079324	A	C	0.288467	-0.0797938	0.0166483	1.6438e-06	0.00367337	22
	rs9625434	22	28625685	C	T	0.0661485	0.202173	0.0285492	1.42536e-12	0.0054075	50
	rs965513	9	100556109	G	A	0.65245	0.271186	0.0159599	9.45901e-65	0.0959648	288
	rs9915657	17	70127536	C	T	0.423919	-0.101864	0.0151204	1.61847e-11	0.0087974	45
	rs9971770	12	66033050	C	G	0.0230573	0.442076	0.0439479	8.37668e-24	0.00901223	101
Malignant neoplasm of thyroid gland	SNP	Chromosome	Position	effect_allele	other_allele	eaf	beta	se	p	R2	F
	rs1064876	11	67165760	A	G	0.0796347	0.27223	0.0584633	3.21747e-06	0.0108634	21
	rs10739812	9	98907863	A	G	0.385622	-0.167052	0.0350862	1.92457e-06	0.013223	22
	rs10759944	9	100556972	G	A	0.652503	-0.445276	0.0329558	1.34115e-41	0.0899129	182
	rs11693806	2	218292158	G	C	0.693987	-0.327523	0.0346415	3.24127e-21	0.0455622	89
	rs12048582	1	218593037	T	C	0.247146	-0.195976	0.0401181	1.03441e-06	0.0142922	23
	rs12542733	8	8824858	G	T	0.519917	0.173127	0.0337843	2.98359e-07	0.0149627	26
	rs13287517	9	19064129	C	G	0.341554	0.176349	0.0346338	3.54647e-07	0.013988	25
	rs148823574	13	89970512	C	T	0.00777148	-1.38917	0.290566	1.74503e-06	0.0297616	22
	rs17134154	5	111480534	C	T	0.137331	-0.264325	0.0519831	3.67964e-07	0.0165546	25
	rs1802036	6	32136029	G	A	0.0162125	0.56258	0.111044	4.05665e-07	0.010096	25
	rs2780310	14	36520058	G	A	0.424508	-0.194036	0.034084	1.24917e-08	0.0183958	32
	rs62235753	22	29272637	T	C	0.0113246	0.914682	0.120286	2.86613e-14	0.0187347	57
	rs73918907	20	62047111	A	G	0.0388054	0.367736	0.078272	2.62489e-06	0.010088	22
	rs7874716	9	100605029	C	T	0.168223	0.22652	0.0427487	1.16519e-07	0.0143594	28
	rs7875800	9	99797760	G	A	0.219575	-0.200309	0.0420155	1.86524e-06	0.0137513	22
	rs9625434	22	28625685	C	T	0.0652874	0.300738	0.0625854	1.54564e-06	0.0110386	23
SNP, single nucleotide polymorphism; eaf, effect allele frequency; se, standard error.
R2 was calculated as follows: 2*beta2*EAF*(1-EAF).
The F-statistic for each SNP was calculated as follows: F=beta2/se2.

## Sheet: Supplementary Table 8
Supplementary Table 8 Association of genome-wide SNPs for thyroid disease with vitamin B12 for MR analysis
Exposure
Autoimmune hyperthyroidism	SNP	Chromosome	Position	effect_allele	other_allele	eaf	beta	se	p	R2	F
	rs10168266	2	191071078	T	C	0.199626	0.186518	0.0401511	3.39415e-06	0.0111168	21
	rs11008857	10	19187394	C	T	0.21403	0.186014	0.0388995	1.73635e-06	0.0116413	22
	rs11150188	16	79673401	G	A	0.311511	0.195269	0.0351367	2.73809e-08	0.0163556	30
	rs115166974	2	88458376	T	C	0.0260409	0.426022	0.0912514	3.03167e-06	0.00920642	21
	rs11571297	2	203880280	C	T	0.376694	-0.283522	0.0345898	2.47089e-16	0.037748	67
	rs11575073	19	10290134	T	C	0.0815768	0.259437	0.0567822	4.90093e-06	0.0100856	20
	rs1195263	7	69186781	A	G	0.0510618	0.350405	0.0679193	2.4809e-07	0.0118988	26
	rs140239646	2	98307094	A	G	0.0408855	0.351897	0.0765773	4.32091e-06	0.00971183	21
	rs147916535	6	167669042	A	C	0.0956032	-0.290231	0.060965	1.93002e-06	0.0145663	22
	rs179252	14	80969641	G	T	0.591243	-0.294596	0.032997	4.33924e-19	0.0419484	79
	rs1907690	12	40469596	T	C	0.324224	0.161039	0.034793	3.68344e-06	0.0113642	21
	rs191757729	2	70485381	A	G	0.0095273	-1.09348	0.23812	4.38727e-06	0.0225665	21
	rs1985791	22	23055539	T	G	0.4548	-0.169058	0.0342608	8.03794e-07	0.0141735	24
	rs2281389	6	33092019	G	A	0.164128	-0.258822	0.0469276	3.48092e-08	0.0183804	30
	rs2476601	1	113834946	G	A	0.859251	-0.363828	0.043575	6.8572e-17	0.0320175	69
	rs2647004	6	32691832	C	T	0.0955141	0.798398	0.0444206	3.13695e-72	0.110138	323
	rs3988342	8	17108468	A	C	0.350715	0.172773	0.0341054	4.06572e-07	0.0135948	25
	rs4314495	6	34076260	G	A	0.161195	0.226632	0.0427608	1.15806e-07	0.0138894	28
	rs4576262	6	154397744	A	C	0.214602	0.181619	0.0392069	3.61587e-06	0.0111193	21
	rs6074022	20	46111557	T	C	0.727803	0.212511	0.0383441	2.9868e-08	0.0178933	30
	rs60946162	3	188415548	T	C	0.410183	-0.169333	0.0339101	5.92684e-07	0.0138742	24
	rs62031985	16	16059262	T	C	0.0346844	0.384081	0.0814836	2.4338e-06	0.00987823	22
	rs6832151	4	40301616	T	G	0.752083	-0.181333	0.0372208	1.10575e-06	0.0122618	23
	rs72891915	6	33508423	A	G	0.0390233	0.64032	0.069909	5.22178e-20	0.0307511	83
	rs73744913	6	33908222	T	C	0.0770682	0.42375	0.0543047	6.03606e-15	0.0255443	60
	rs75127309	10	62188127	G	A	0.0578115	0.316558	0.0652948	1.24628e-06	0.0109166	23
	rs75284091	2	167819805	C	G	0.11166	0.235169	0.0497995	2.33173e-06	0.0109715	22
	rs80054410	21	42415901	C	T	0.281203	0.204922	0.0356854	9.33106e-09	0.0169759	32
Autoimmune hypothyroidism	SNP	Chromosome	Position	effect_allele	other_allele	eaf	beta	se	p	R2	F
	rs10035379	5	157520690	A	G	0.436811	-0.0425134	0.00794494	8.74679e-08	0.000889261	28
	rs10116520	9	127029630	G	A	0.400977	0.0922204	0.00796132	4.99307e-31	0.00408552	134
	rs10118880	9	21559961	A	G	0.724067	-0.0599654	0.00871311	5.89336e-12	0.00143686	47
	rs10166287	2	204817281	G	T	0.102806	-0.0919743	0.0131208	2.38644e-12	0.00156051	49
	rs10259879	7	2934386	G	A	0.231986	0.06374	0.00928469	6.6461e-12	0.00144772	47
	rs10416358	19	7237684	G	A	0.28634	0.0792971	0.00857547	2.3095e-20	0.00256991	85
	rs10455827	6	159347117	C	T	0.47101	-0.042141	0.00783754	7.58151e-08	0.000884947	28
	rs10494077	1	108338345	A	G	0.213715	0.109462	0.00941244	2.91791e-31	0.00402691	135
	rs10514934	17	45812124	C	T	0.150875	-0.0823176	0.0110994	1.20346e-13	0.00173622	55
	rs10748781	10	101283330	A	C	0.652488	-0.0784328	0.0082063	1.20481e-21	0.00278977	91
	rs10767647	11	27567392	A	G	0.779951	-0.0432504	0.00940834	4.28561e-06	0.000642092	21
	rs1079418	6	166047034	G	A	0.261698	-0.0823469	0.00895542	3.74289e-20	0.00262035	84
	rs10814915	9	4290544	C	T	0.543587	-0.0708255	0.00782937	1.48125e-19	0.00248907	81
	rs10817674	9	117522580	A	C	0.404202	0.0491956	0.00796987	6.71344e-10	0.00116568	38
	rs10818050	9	100538923	G	A	0.655429	0.24571	0.00836262	9.34311e-190	0.0272697	863
	rs10839472	11	49994823	T	C	0.697582	0.0428081	0.0085552	5.62251e-07	0.000773187	25
	rs10858026	1	114559378	G	T	0.807437	0.06992	0.0100674	3.77953e-12	0.00152025	48
	rs10929393	2	15958063	G	C	0.811599	-0.0471224	0.009977	2.32273e-06	0.000679062	22
	rs10975517	9	6248457	T	C	0.00834162	0.197579	0.0415959	2.03454e-06	0.000645839	22
	rs11079035	17	40289012	A	G	0.202659	0.0756235	0.00963489	4.19629e-15	0.00184822	61
	rs11086103	19	18402117	A	G	0.58181	0.0504636	0.00797339	2.46752e-10	0.0012392	40
	rs111352680	3	108542960	A	G	0.32381	-0.0550579	0.00844707	7.12567e-11	0.00132748	42
	rs11183353	12	46516045	G	A	0.190266	-0.0504605	0.0100976	5.81456e-07	0.000784579	24
	rs11204666	1	150543128	T	C	0.137241	-0.0618389	0.0115632	8.89779e-08	0.00090558	28
	rs11258609	10	6455908	G	A	0.720468	0.0406572	0.00875287	3.40054e-06	0.000665811	21
	rs1131896	6	31379115	A	G	0.2157	-0.100287	0.00959097	1.36964e-25	0.00340292	109
	rs115548871	3	51094097	T	G	0.0181196	-0.164943	0.031314	1.38378e-07	0.000968066	27
	rs11571297	2	204745003	C	T	0.373305	-0.124562	0.00813351	6.10233e-53	0.00725974	234
	rs11604605	11	114994590	C	T	0.272504	0.0423972	0.00876864	1.33083e-06	0.000712702	23
	rs116776245	1	114668509	A	G	0.0833091	0.0872938	0.0139113	3.49571e-10	0.00116389	39
	rs116909374	14	36738361	T	C	0.0306768	-0.212521	0.0239684	7.53346e-19	0.00268604	78
	rs117276254	13	28587117	G	A	0.0132323	0.159656	0.0339404	2.551e-06	0.000665657	22
	rs117362948	16	50169595	A	G	0.00954002	0.200248	0.0397084	4.58377e-07	0.000757796	25
	rs11830037	12	48157371	A	C	0.0888095	0.0996828	0.0136049	2.35401e-13	0.0016082	53
	rs1183671	19	4802438	T	C	0.314609	0.0432838	0.0084046	2.60468e-07	0.000807961	26
	rs11897732	2	43541386	A	G	0.582497	0.0463268	0.00797538	6.29499e-09	0.00104387	33
	rs11919503	3	71481127	C	T	0.824066	-0.0487193	0.0101742	1.68021e-06	0.000688246	22
	rs11935941	4	149652478	C	A	0.123206	-0.141463	0.0123947	3.59328e-30	0.0043236	130
	rs11969311	6	143196518	C	A	0.252349	-0.0569107	0.00903279	2.9677e-10	0.00122213	39
	rs1203940	20	22595643	C	T	0.792063	0.102604	0.00979587	1.13481e-25	0.00346777	109
	rs12175489	6	31377587	A	G	0.156735	-0.151299	0.0110242	7.26661e-43	0.00605107	188
	rs12206423	6	109353216	T	C	0.148506	0.0614412	0.0108764	1.61348e-08	0.000954718	31
	rs1239704	13	51152611	A	G	0.691589	-0.0513046	0.00845726	1.30859e-09	0.00112285	36
	rs12407089	1	19767814	C	G	0.316122	0.0923609	0.00836234	2.32121e-28	0.00368841	121
	rs12540388	7	26905731	T	A	0.1861	-0.0657312	0.0101757	1.04963e-10	0.00130885	41
	rs12697352	5	35837234	A	G	0.395907	-0.0499358	0.00803913	5.24503e-10	0.00119275	38
	rs12756019	1	156799912	A	G	0.605562	-0.0576319	0.00801665	6.52555e-13	0.00158669	51
	rs12897126	14	81472456	A	T	0.886514	-0.102215	0.0121998	5.36447e-17	0.00210226	70
	rs12923006	16	4028866	A	G	0.179626	0.072125	0.0100994	9.23089e-13	0.00153314	51
	rs12967678	18	12805388	A	G	0.117959	0.0744285	0.0120168	5.87666e-10	0.00115273	38
	rs13105678	4	40260379	A	C	0.578705	0.0428068	0.00802821	9.71113e-08	0.000893509	28
	rs13132077	4	56530970	C	T	0.381508	0.0382707	0.0080803	2.17659e-06	0.000691195	22
	rs13137589	4	187007874	G	A	0.36779	-0.0631943	0.00818682	1.17219e-14	0.00185715	59
	rs1317983	6	43806335	C	T	0.680897	0.102264	0.00850572	2.69127e-33	0.00454452	144
	rs1319091	12	103884763	A	C	0.795	-0.0559107	0.00969016	7.93455e-09	0.00101892	33
	rs13379670	15	64068284	C	T	0.227249	0.0440454	0.0092798	2.07096e-06	0.000681354	22
	rs13447704	11	94178356	C	T	0.0268399	-0.141098	0.0248049	1.28302e-08	0.00104001	32
	rs141686764	3	163676755	G	A	0.018741	-0.164372	0.0297604	3.32921e-08	0.000993716	30
	rs1420343	12	68130703	G	A	0.413799	0.0389533	0.00796536	1.00663e-06	0.00073613	23
	rs143505063	19	21602330	T	C	0.0150224	-0.159137	0.0335091	2.04356e-06	0.000749442	22
	rs1441172	2	214037703	T	C	0.31324	-0.0525649	0.00852681	7.06339e-10	0.00118879	38
	rs144287831	3	37068079	C	T	0.298473	-0.0399681	0.00857634	3.15788e-06	0.00066897	21
	rs144386241	14	81136570	A	G	0.0238864	-0.13733	0.0264232	2.02175e-07	0.000879452	27
	rs145353654	3	46287513	G	A	0.0719156	0.0805714	0.0150003	7.81627e-08	0.000866567	28
	rs146060575	14	35222966	C	T	0.0765447	-0.0698901	0.0149402	2.89701e-06	0.000690546	21
	rs146811683	2	25683149	C	T	0.0124268	0.159612	0.0345883	3.93808e-06	0.000625302	21
	rs150724213	7	74020343	A	G	0.0283566	0.120733	0.0232732	2.12975e-07	0.000803236	26
	rs151234	16	28505660	C	G	0.123296	0.0851282	0.0117738	4.819e-13	0.00156667	52
	rs1519104	2	66680892	A	G	0.679929	-0.0412863	0.00835906	7.84807e-07	0.000741911	24
	rs1534424	2	12640897	C	A	0.397949	-0.0563343	0.00800768	1.99213e-12	0.00152068	49
	rs1672989	19	35608868	T	C	0.909623	-0.0629905	0.0135865	3.54776e-06	0.000652378	21
	rs17189980	6	30986040	C	T	0.0219647	0.159744	0.0260552	8.73375e-10	0.00109637	37
	rs17364832	13	24786915	G	T	0.291179	0.0788068	0.00854317	2.84785e-20	0.00256362	85
	rs17389938	10	8570065	C	G	0.143917	0.0665321	0.0110281	1.60982e-09	0.00109074	36
	rs17447487	13	41495245	T	C	0.0516195	-0.103313	0.0182239	1.43555e-08	0.00104505	32
	rs17741863	5	58858302	G	A	0.0689772	-0.0719103	0.0157093	4.70426e-06	0.000664168	20
	rs1788232	18	67527609	G	A	0.536415	-0.0460428	0.00784427	4.36823e-09	0.00105435	34
	rs1808192	17	45794706	G	A	0.592061	-0.0459939	0.00797357	8.00778e-09	0.00102186	33
	rs1884447	1	185021410	A	G	0.418092	0.0375542	0.00791514	2.08915e-06	0.000686236	22
	rs1885013	14	68754695	A	G	0.693585	0.0504811	0.00852693	3.21557e-09	0.00108317	35
	rs188740215	1	30922265	C	T	0.0320273	0.102539	0.0219303	2.92985e-06	0.000651916	21
	rs194729	14	69311424	T	C	0.357661	-0.0400616	0.00819883	1.0277e-06	0.000737433	23
	rs1990760	2	163124051	T	C	0.585897	0.0638177	0.00795928	1.0746e-15	0.00197625	64
	rs2029818	8	80553068	C	T	0.471372	0.0410138	0.00786302	1.82792e-07	0.000838309	27
	rs2046045	5	76535811	G	T	0.414313	0.127336	0.00789864	1.80894e-58	0.00786913	259
	rs2049218	3	188122978	T	C	0.386346	-0.102774	0.00807538	4.19521e-37	0.00500837	161
	rs210192	6	33481204	G	A	0.214912	0.0728538	0.00948093	1.539e-14	0.00179107	59
	rs2124594	8	128195259	C	T	0.318009	-0.0593882	0.00846101	2.23392e-12	0.00152985	49
	rs2182299	10	14553315	T	G	0.515444	-0.0361897	0.00784379	3.95368e-06	0.000654222	21
	rs2235544	1	54375570	A	C	0.544952	-0.0554078	0.0078663	1.87211e-12	0.00152261	49
	rs229528	22	37581677	T	C	0.396414	0.0721977	0.00796744	1.28559e-19	0.00249439	82
	rs2300534	14	81567080	A	C	0.203423	0.0466068	0.00968603	1.49611e-06	0.000703974	23
	rs2345568	6	167381804	G	A	0.372507	-0.0651412	0.00811633	1.00749e-15	0.00198374	64
	rs244073	20	43254695	T	G	0.0518328	0.0795782	0.0173789	4.67176e-06	0.000622455	20
	rs244687	5	133423616	G	A	0.748077	-0.0741115	0.00893353	1.07784e-16	0.00207021	68
	rs2476601	1	114377568	G	A	0.854556	-0.308807	0.0105656	8.65369e-188	0.023705	854
	rs2549779	5	96216387	G	A	0.47114	-0.0388224	0.00783816	7.30783e-07	0.000751079	24
	rs2629649	1	207169190	G	T	0.312967	0.0507258	0.00838789	1.47107e-09	0.00110653	36
	rs268134	2	65608363	G	A	0.675147	-0.0399959	0.00832997	1.57524e-06	0.000701691	23
	rs2739043	8	133793779	G	A	0.633324	-0.0551584	0.00809602	9.55664e-12	0.00141306	46
	rs28391281	1	38408974	C	T	0.546363	-0.0503426	0.00783427	1.31051e-10	0.00125629	41
	rs28396553	14	36673392	T	C	0.64977	-0.0460976	0.00822089	2.0542e-08	0.000967163	31
	rs2972343	5	76474885	G	A	0.105752	-0.0882555	0.0129562	9.63614e-12	0.00147319	46
	rs2976908	8	8345774	G	T	0.483628	-0.0605273	0.00789139	1.71939e-14	0.00182981	58
	rs2985693	14	50126153	T	C	0.83929	-0.0507826	0.0106276	1.76722e-06	0.000695688	22
	rs30233	16	14400309	A	G	0.586573	-0.0540285	0.00794838	1.06507e-11	0.00141578	46
	rs3103991	8	119886091	G	A	0.748361	0.0558276	0.0090733	7.60527e-10	0.00117386	37
	rs3130186	6	33056207	T	C	0.198053	-0.129028	0.00993613	1.47407e-38	0.00528841	168
	rs3184504	12	111884608	C	T	0.593695	-0.156961	0.00791641	1.731e-87	0.0118858	393
	rs332683	2	119511582	C	T	0.596088	0.0380697	0.00798704	1.87515e-06	0.000697888	22
	rs333151	1	61678783	A	G	0.271849	-0.0454445	0.00882841	2.6394e-07	0.000817602	26
	rs34305034	9	131654547	T	C	0.10558	-0.0608313	0.0128943	2.38539e-06	0.000698888	22
	rs34332490	2	1598686	C	T	0.525796	0.037873	0.00784024	1.36128e-06	0.000715273	23
	rs35092607	4	88443344	C	T	0.0456216	-0.0929863	0.0191728	1.23519e-06	0.000752938	23
	rs35717611	2	64968053	T	C	0.378383	0.0538069	0.00808853	2.88652e-11	0.00136195	44
	rs35939997	5	133360500	T	C	0.297775	0.0415977	0.00855485	1.1593e-06	0.000723658	23
	rs36144291	7	139407001	C	T	0.215365	-0.0454046	0.00958436	2.16516e-06	0.000696743	22
	rs367443	19	8318879	A	G	0.517508	0.0385347	0.00785186	9.21431e-07	0.000741551	24
	rs377380	13	111192421	G	A	0.215211	-0.0475501	0.00958748	7.06372e-07	0.000763748	24
	rs3778752	7	128580047	T	G	0.439791	0.0452516	0.0078739	9.08205e-09	0.00100901	33
	rs3781661	11	69999633	T	C	0.18215	0.0486572	0.0100428	1.26622e-06	0.000705386	23
	rs3867608	17	59339867	G	A	0.956936	0.10179	0.0198296	2.84804e-07	0.00085396	26
	rs3946137	22	38988115	G	A	0.349207	0.0460636	0.00818831	1.84937e-08	0.000964432	31
	rs41177	22	30438447	A	G	0.404602	-0.048636	0.00799532	1.17911e-09	0.00113968	37
	rs4409785	11	95311422	C	T	0.165694	0.0884395	0.010381	1.60434e-17	0.00216249	72
	rs4429345	17	28458105	G	A	0.446026	-0.0374648	0.00788113	1.99693e-06	0.000693628	22
	rs453979	6	74305477	T	C	0.347741	0.0374779	0.00818851	4.71942e-06	0.000637172	20
	rs4606850	19	55739605	T	C	0.165394	0.0649986	0.0104585	5.13552e-10	0.00116638	38
	rs4704447	5	77175226	G	A	0.56869	-0.0460311	0.00793057	6.46504e-09	0.00103944	33
	rs472678	10	89990521	A	G	0.721759	-0.0414012	0.00873989	2.16863e-06	0.000688445	22
	rs4843875	16	85989942	T	C	0.183644	0.0485453	0.0100337	1.31004e-06	0.000706612	23
	rs4912068	1	19636994	G	C	0.0886769	-0.0810188	0.0141167	9.51155e-09	0.00106092	32
	rs4933466	10	89849519	G	A	0.427199	-0.0430659	0.00798798	6.9935e-08	0.000907676	29
	rs4988784	2	162290504	T	C	0.757536	0.0462759	0.00916946	4.49407e-07	0.000786666	25
	rs516434	17	8871015	A	G	0.698225	0.0406578	0.0085741	2.1169e-06	0.000696621	22
	rs55783116	16	85172168	C	A	0.209857	0.0442592	0.00961289	4.14151e-06	0.00064963	21
	rs56011703	17	73757836	T	C	0.0814699	0.0840995	0.0141718	2.95129e-09	0.00105854	35
	rs56159866	4	40337944	T	C	0.232405	-0.0591346	0.0093534	2.5777e-10	0.00124764	39
	rs56197325	9	128950546	G	A	0.267669	-0.04097	0.0088583	3.74524e-06	0.000658063	21
	rs568999	5	102601358	C	G	0.315823	-0.0533804	0.00844386	2.58533e-10	0.00123142	39
	rs56983610	1	19838744	A	C	0.130597	-0.104236	0.0118418	1.33947e-18	0.00246729	77
	rs57652885	18	77182544	T	C	0.0531312	-0.107083	0.0178911	2.16036e-09	0.00115375	35
	rs58014733	18	77184016	A	G	0.402981	0.0417238	0.00797836	1.69858e-07	0.000837665	27
	rs58507982	11	118146510	T	C	0.455463	0.0402322	0.0078613	3.09195e-07	0.000802894	26
	rs59576148	21	26776480	G	A	0.168928	0.0507786	0.0103927	1.02912e-06	0.000723989	23
	rs6006220	22	30051433	T	C	0.257616	0.0464167	0.00891041	1.89589e-07	0.0008241	27
	rs61201527	2	62463123	C	A	0.124417	0.0641356	0.011765	4.99777e-08	0.000896201	29
	rs61476910	20	17868727	G	T	0.400687	0.0374409	0.00803223	3.14168e-06	0.000673258	21
	rs61759532	17	7240391	T	C	0.189239	0.0778455	0.00992449	4.37188e-15	0.00185952	61
	rs61916675	12	751514	G	A	0.316719	0.0543359	0.00839048	9.42492e-11	0.00127784	41
	rs61938962	12	56446766	T	C	0.319262	0.0805646	0.0083324	4.09008e-22	0.00282128	93
	rs62181736	2	172521425	C	T	0.337615	-0.043045	0.00833417	2.40591e-07	0.00082872	26
	rs62560877	9	99848720	C	T	0.0341031	-0.115164	0.0222837	2.36508e-07	0.000873752	26
	rs62621812	7	127015083	A	G	0.0422935	0.0990555	0.0191332	2.25298e-07	0.000794865	26
	rs6427844	1	200661344	G	A	0.597042	0.0399528	0.00800248	5.95866e-07	0.000768049	24
	rs6448432	4	26098810	A	G	0.281847	0.0660575	0.00864199	2.1093e-14	0.00176646	58
	rs6471875	8	61299528	A	C	0.405069	0.0489914	0.0079709	7.93202e-10	0.00115682	37
	rs6562772	13	74185223	T	C	0.496092	-0.0402116	0.00781303	2.65058e-07	0.000808437	26
	rs66760320	6	43906255	T	C	0.202443	-0.0637918	0.00980279	7.64043e-11	0.00131409	42
	rs6720896	2	234086584	C	T	0.256002	0.0424709	0.00895954	2.13403e-06	0.000687113	22
	rs6724363	2	217626591	T	G	0.624795	0.089522	0.00810683	2.37548e-28	0.00375747	121
	rs6727170	2	99588042	C	T	0.225527	0.047144	0.00931609	4.18176e-07	0.000776404	25
	rs6831973	4	10709366	C	T	0.555522	0.0558804	0.00788404	1.36273e-12	0.00154206	50
	rs686752	18	57144871	G	A	0.252343	-0.0472827	0.00904877	1.73856e-07	0.000843584	27
	rs6895555	5	111450567	A	G	0.450687	0.0361823	0.00787855	4.37952e-06	0.000648212	21
	rs6994357	8	40530964	C	T	0.121884	0.057897	0.0118	9.2704e-07	0.000717531	24
	rs7043516	9	100617433	C	A	0.166287	-0.106566	0.0107159	2.66077e-23	0.00314878	98
	rs706779	10	6098824	C	T	0.377551	-0.067476	0.00810423	8.3604e-17	0.00213997	69
	rs7097397	10	50025396	A	G	0.37053	-0.0401932	0.00814664	8.06801e-07	0.000753587	24
	rs7127620	11	86071947	G	A	0.359376	-0.0514586	0.00820742	3.61592e-10	0.00121927	39
	rs7132512	12	12617337	A	C	0.421705	-0.0407396	0.00796104	3.09823e-07	0.000809509	26
	rs713427	2	191115847	C	T	0.221866	0.0574138	0.00936868	8.88398e-10	0.00113817	37
	rs71430783	14	93558453	T	G	0.180111	0.0929704	0.0100599	2.42652e-20	0.00255279	85
	rs7162561	15	63665765	C	T	0.263286	0.0474179	0.00883735	8.06697e-08	0.000872251	28
	rs71641308	1	78086718	T	C	0.0963323	0.0745947	0.0131656	1.46273e-08	0.000968783	32
	rs7169981	15	90226947	A	C	0.685299	-0.0400205	0.00840237	1.90735e-06	0.000690833	22
	rs7244532	18	13523481	G	A	0.665064	0.0391156	0.00838088	3.05269e-06	0.00068164	21
	rs72729322	15	38925195	T	C	0.209989	0.0574537	0.0095589	1.8496e-09	0.00109521	36
	rs72751538	9	100340113	T	G	0.0661338	0.0947907	0.015558	1.11001e-09	0.00110986	37
	rs72796365	16	50761666	T	C	0.0260639	0.141199	0.0239386	3.67084e-09	0.00101219	34
	rs73040340	6	168901482	T	C	0.187352	0.0506481	0.0100158	4.26305e-07	0.000781119	25
	rs7309495	12	113263934	T	C	0.114458	0.0648084	0.012795	4.08111e-07	0.000851428	25
	rs732055	16	2750192	C	T	0.542089	-0.0379176	0.00784558	1.34498e-06	0.000713778	23
	rs73245731	4	26213073	G	T	0.123701	0.0567692	0.0118294	1.59466e-06	0.000698684	23
	rs735000	1	2513105	T	C	0.120019	0.0765716	0.0119025	1.24915e-10	0.00123848	41
	rs7350442	10	124192180	T	C	0.710409	0.0415322	0.00867335	1.68046e-06	0.00070973	22
	rs74108950	10	1648568	G	C	0.16281	-0.0577868	0.0107777	8.24421e-08	0.000910316	28
	rs7444908	5	76829423	G	A	0.356509	-0.06392	0.00820707	6.78594e-15	0.00187463	60
	rs74531406	12	12188063	A	G	0.120695	0.0564226	0.0118983	2.11543e-06	0.000675717	22
	rs75127309	10	63947886	G	A	0.058283	0.0854515	0.0165327	2.35809e-07	0.000801552	26
	rs7559184	2	192240539	G	T	0.0208444	0.134449	0.0268566	5.55206e-07	0.000737881	25
	rs76032549	3	105959993	T	C	0.170413	0.0639475	0.010333	6.0675e-10	0.00115622	38
	rs76054911	6	27285365	T	C	0.0739791	0.078761	0.0147123	8.63111e-08	0.000849928	28
	rs76169968	11	117082966	A	G	0.0991748	-0.086105	0.013355	1.13787e-10	0.00132473	41
	rs76653830	16	84836091	T	C	0.102648	0.06331	0.0127767	7.2288e-07	0.000738394	24
	rs76796396	1	112864075	T	C	0.0459862	0.0919108	0.0183016	5.11338e-07	0.000741217	25
	rs7701443	5	142792650	G	A	0.380588	-0.046864	0.00813299	8.30194e-09	0.00103548	33
	rs774121	9	100905988	C	T	0.749326	-0.0711606	0.00897138	2.15719e-15	0.00190235	62
	rs78067210	8	101423101	T	C	0.0386271	-0.0970494	0.0207305	2.84813e-06	0.000699519	21
	rs78783493	2	97668945	T	C	0.232825	-0.054713	0.00940616	6.00135e-09	0.00106939	33
	rs78953577	8	32429839	T	G	0.24797	-0.0613847	0.00911757	1.66689e-11	0.00140535	45
	rs78993812	9	4134978	A	C	0.0817226	0.0698071	0.0141858	8.6141e-07	0.000731384	24
	rs7902146	10	63801030	T	C	0.750453	-0.0731997	0.0089842	3.71207e-16	0.00200689	66
	rs79051898	10	6045377	T	C	0.120524	-0.067706	0.0121605	2.58126e-08	0.000971811	30
	rs793094	10	31386822	A	G	0.508279	-0.0401908	0.00785208	3.0799e-07	0.000807429	26
	rs7932229	11	578759	G	A	0.625474	0.0381496	0.00813832	2.76359e-06	0.000681869	21
	rs79490353	13	28623048	C	T	0.0161635	0.200239	0.0305624	5.68443e-11	0.00127522	42
	rs794999	3	12229015	G	A	0.771704	-0.0679624	0.00925834	2.1253e-13	0.00162748	53
	rs8006310	14	105218476	G	A	0.504177	-0.0542998	0.00783208	4.12012e-12	0.00147413	48
	rs8027513	15	65757997	A	G	0.240887	-0.0465462	0.00921275	4.36367e-07	0.000792352	25
	rs8187753	15	85438397	C	A	0.404815	-0.0426009	0.00804779	1.20003e-07	0.000874533	28
	rs8193	11	35251318	T	C	0.352685	0.058247	0.00818416	1.10269e-12	0.0015491	50
	rs836487	7	6421538	T	C	0.486516	0.0374406	0.00783418	1.76051e-06	0.00070039	22
	rs889507	16	85670382	C	T	0.249396	0.0442148	0.00914996	1.35006e-06	0.000731923	23
	rs914960	1	65294703	A	T	0.150334	-0.0629918	0.0110739	1.28301e-08	0.00101369	32
	rs9271365	6	32586794	G	T	0.35872	0.229767	0.00803286	6.09775e-180	0.0242889	818
	rs9292	11	10528483	G	A	0.968429	-0.124311	0.0219269	1.43351e-08	0.000944942	32
	rs9378805	6	417727	C	A	0.469179	0.0454094	0.00783841	6.90618e-09	0.00102709	33
	rs938726	8	141611064	C	A	0.73143	-0.0676073	0.00876677	1.24086e-14	0.00179576	59
	rs9389300	6	135865229	A	G	0.619769	-0.037075	0.00810872	4.82542e-06	0.000647843	20
	rs9497965	6	148521292	T	C	0.33673	0.0655856	0.0082763	2.29053e-15	0.00192141	62
	rs967893	15	49832268	G	C	0.664301	0.0420874	0.00830983	4.08888e-07	0.00079004	25
	rs9859406	3	185534482	A	G	0.30182	-0.0429403	0.00854995	5.10599e-07	0.000777098	25
	rs9880421	3	149183359	T	C	0.336741	-0.0412808	0.00831981	6.98616e-07	0.000761212	24
	rs9971877	12	109669670	C	T	0.340592	-0.0416372	0.00831889	5.58218e-07	0.000778721	25
	rs9981704	21	43831955	T	C	0.179356	0.0561317	0.0101429	3.12852e-08	0.000927507	30
Nontoxic goitre/Thyroid nodule	SNP	Chromosome	Position	effect_allele	other_allele	eaf	beta	se	p	R2	F
	rs10186882	2	146344233	G	A	0.88447	-0.109834	0.0227911	1.44163e-06	0.00246537	23
	rs10497853	2	201475157	G	A	0.15066	-0.114217	0.0213955	9.37882e-08	0.00333865	28
	rs10498441	14	52544224	A	G	0.705701	0.0894647	0.0165337	6.26558e-08	0.00332463	29
	rs10518586	4	132191495	G	A	0.0794651	-0.137102	0.0287209	1.80964e-06	0.00275001	22
	rs10519170	15	48686175	G	A	0.13561	0.136656	0.0212358	1.23335e-10	0.00437813	41
	rs10848285	12	131592589	A	G	0.264885	0.0778532	0.0166488	2.92233e-06	0.00236045	21
	rs10863398	1	218588279	A	G	0.1689	-0.164703	0.0205151	9.87689e-16	0.00761581	64
	rs11055251	12	13291026	A	C	0.630054	0.0789227	0.015573	4.02189e-07	0.00290369	25
	rs11070657	15	49152538	C	T	0.65609	0.0906784	0.0158031	9.57935e-09	0.00371062	32
	rs11211645	2	1412581	G	A	0.415317	-0.114351	0.0152426	6.28194e-14	0.00635053	56
	rs112892771	4	69011647	C	T	0.0187869	-0.279495	0.0599129	3.08584e-06	0.00288003	21
	rs116254142	8	133899051	A	G	0.0157647	0.372038	0.0550227	1.36536e-11	0.00429526	45
	rs11645288	16	51172677	A	G	0.242354	0.148626	0.017028	2.58461e-18	0.00811215	76
	rs116909374	14	36738361	T	C	0.0309632	0.513325	0.0374301	8.34476e-43	0.0158125	188
	rs116992735	20	22555334	T	C	0.0403065	-0.191047	0.0404325	2.30019e-06	0.0028237	22
	rs117275460	11	48204779	G	T	0.0211201	0.243074	0.0487055	6.01643e-07	0.00244305	24
	rs1203921	20	22585484	G	T	0.79112	-0.229622	0.0175794	5.42877e-39	0.0174259	170
	rs12042240	1	19768571	G	A	0.314609	-0.194877	0.0163975	1.4239e-32	0.016378	141
	rs12486767	3	169550759	A	G	0.406362	-0.0774577	0.015286	4.03643e-07	0.00289464	25
	rs13060080	3	31271012	G	A	0.00866933	-0.430154	0.0941155	4.86584e-06	0.0031804	20
	rs13070093	3	60939763	C	T	0.233052	0.0832354	0.0173375	1.57963e-06	0.00247665	23
	rs13405734	2	240305764	G	A	0.139591	-0.105322	0.0220113	1.71067e-06	0.00266459	22
	rs144557435	9	100042881	G	A	0.0470945	-0.216816	0.0374178	6.85408e-09	0.00421922	33
	rs149076671	8	133631609	A	G	0.0206538	0.267918	0.0488259	4.0833e-08	0.00290382	30
	rs149690333	19	7163515	A	G	0.0638478	0.152028	0.0296028	2.81252e-07	0.00276293	26
	rs1558680	16	51566155	G	C	0.180782	-0.091575	0.0199176	4.27196e-06	0.00248393	21
	rs1570034	20	31839036	T	C	0.460725	-0.0746638	0.0150079	6.52589e-07	0.00277014	24
	rs16964178	15	51491599	C	G	0.186368	0.111547	0.0188309	3.1494e-09	0.00377351	35
	rs17104965	14	37145916	T	C	0.0242469	0.250309	0.0451587	2.97546e-08	0.00296469	30
	rs17477923	15	49711185	C	T	0.307869	0.379974	0.015254	5.82744e-137	0.0615307	620
	rs1755770	14	36666760	T	C	0.668793	0.146313	0.0160908	9.63788e-20	0.0094839	82
	rs17776563	15	89119104	A	G	0.316355	-0.0912607	0.0161504	1.59817e-08	0.00360249	31
	rs1861628	2	217628430	G	A	0.624591	-0.107222	0.0152512	2.05946e-12	0.00539136	49
	rs187087577	2	113915177	C	T	0.0471892	-0.182528	0.0373546	1.02718e-06	0.00299598	23
	rs1923031	20	62483911	C	T	0.613602	-0.0758491	0.0153465	7.71523e-07	0.00272805	24
	rs1980499	20	6746498	T	C	0.510025	-0.080357	0.0149918	8.31927e-08	0.00322733	28
	rs1995177	3	69546846	T	C	0.783344	0.0922152	0.0183532	5.04811e-07	0.00288641	25
	rs2348471	22	29893033	T	A	0.0179807	0.258159	0.0525188	8.85317e-07	0.00235359	24
	rs2858837	6	116797227	G	A	0.363599	0.0710042	0.0153934	3.97588e-06	0.0023332	21
	rs2864004	10	105711848	G	A	0.0587271	0.1786	0.0303232	3.86477e-09	0.00352653	34
	rs3009935	1	218663189	G	A	0.598937	0.164724	0.0153692	8.39777e-27	0.0130358	114
	rs30232	16	14401962	A	G	0.591104	0.0713932	0.0152559	2.8728e-06	0.00246389	21
	rs3131691	1	40357268	G	A	0.263388	0.0812774	0.0167704	1.25672e-06	0.00256333	23
	rs334721	1	61638521	C	A	0.980702	-0.382905	0.0488296	4.44638e-15	0.0055496	61
	rs34836069	6	43839623	A	G	0.126933	-0.116185	0.0233632	6.59275e-07	0.00299194	24
	rs35992792	7	34795686	G	C	0.0211272	0.222618	0.0485159	4.46319e-06	0.00204983	21
	rs3741156	11	72946140	C	G	0.258342	-0.109691	0.0174186	3.02779e-10	0.00461074	39
	rs3748523	12	1058738	G	C	0.203748	0.0901056	0.0185421	1.17674e-06	0.00263437	23
	rs4578973	3	193918634	T	C	0.18782	0.21161	0.0183195	7.2899e-31	0.0136614	133
	rs4804433	19	7240776	T	G	0.69366	0.255098	0.0165502	1.32634e-53	0.0276563	237
	rs4851621	2	103252467	T	C	0.461102	0.0815888	0.0148969	4.32847e-08	0.00330822	29
	rs4975538	5	1280830	C	G	0.409981	0.0947954	0.0150745	3.20629e-10	0.00434745	39
	rs55875041	17	55568377	A	G	0.393267	-0.0769867	0.0154554	6.31857e-07	0.00282844	24
	rs56983610	1	19838744	A	C	0.131364	0.215948	0.0209806	7.59776e-25	0.0106425	105
	rs58722186	16	79751591	T	C	0.308861	0.193823	0.0158221	1.67698e-34	0.0160387	150
	rs593805	1	219019737	C	G	0.594675	0.0717649	0.015237	2.47826e-06	0.00248277	22
	rs596878	6	140286236	C	A	0.368221	-0.113168	0.015575	3.7028e-13	0.00595869	52
	rs6140064	20	6681991	G	A	0.524932	0.146325	0.0150909	3.12812e-22	0.0106789	94
	rs62011568	15	22953746	G	A	0.261314	-0.0827694	0.0177302	3.03743e-06	0.0026448	21
	rs62082901	17	58964947	T	C	0.0296708	0.241553	0.0415236	5.9825e-09	0.00335972	33
	rs62103268	18	46306939	T	C	0.151397	0.100174	0.0205527	1.09357e-06	0.00257847	23
	rs62116485	2	12156418	G	A	0.140865	0.097248	0.0211066	4.076e-06	0.00228905	21
	rs62235753	22	29272637	T	C	0.0120477	0.33932	0.0613915	3.25476e-08	0.00274087	30
	rs6472461	8	70366209	C	T	0.304984	-0.119728	0.0163965	2.83424e-13	0.00607706	53
	rs6531612	4	38203142	G	C	0.771108	0.0882195	0.0181718	1.2054e-06	0.00274729	23
	rs66481922	20	2668812	A	G	0.285574	-0.0858474	0.0170102	4.49227e-07	0.00300719	25
	rs7149183	14	105201596	C	T	0.492249	0.100296	0.0149197	1.78771e-11	0.00502844	45
	rs7207781	17	59331307	C	A	0.0636762	0.203375	0.0291126	2.83224e-12	0.00493206	48
	rs7315056	12	97873968	C	T	0.546926	-0.0696597	0.0149608	3.2218e-06	0.00240487	21
	rs73210044	8	13392360	A	G	0.0204871	0.243676	0.0492519	7.51553e-07	0.00238312	24
	rs74318804	7	28231401	T	C	0.0271542	-0.337877	0.0505643	2.35501e-11	0.00603154	44
	rs75315311	10	111276069	A	G	0.00982321	-0.403011	0.0851916	2.2381e-06	0.00315958	22
	rs76078727	19	11258867	A	G	0.0634941	0.150183	0.0294247	3.32588e-07	0.00268235	26
	rs774121	9	100905988	C	T	0.749754	-0.106035	0.0169419	3.88093e-10	0.00421905	39
	rs7874151	9	95199341	A	G	0.117072	-0.113485	0.0237529	1.77283e-06	0.00266247	22
	rs7940871	11	45227830	T	C	0.30881	0.14968	0.0158028	2.75223e-21	0.00956415	89
	rs79466207	5	53321683	G	C	0.0114335	0.307348	0.0642683	1.73332e-06	0.00213538	22
	rs79676842	8	133883905	T	G	0.0232786	0.440874	0.0436177	5.10766e-24	0.00883866	102
	rs8015085	14	93585331	A	G	0.178901	-0.214221	0.0202471	3.67661e-26	0.0134822	111
	rs8042578	15	66992964	G	C	0.223499	0.113136	0.0175318	1.09521e-10	0.00444272	41
	rs8550	22	29655371	T	C	0.770517	0.0826894	0.0180014	4.35877e-06	0.00241803	21
	rs9296422	6	43905816	C	G	0.203289	0.150398	0.0180325	7.40488e-17	0.00732704	69
	rs9406232	6	9079324	A	C	0.288467	-0.0797938	0.0166483	1.6438e-06	0.00261372	22
	rs9625434	22	28625685	C	T	0.0661485	0.202173	0.0285492	1.42536e-12	0.0050498	50
	rs965513	9	100556109	G	A	0.65245	0.271186	0.0159599	9.45901e-65	0.0333526	288
	rs9915657	17	70127536	C	T	0.423919	-0.101864	0.0151204	1.61847e-11	0.00506801	45
	rs9928281	16	79862813	G	A	0.126468	-0.125659	0.0232453	6.45266e-08	0.0034888	29
	rs9971770	12	66033050	C	G	0.0230573	0.442076	0.0439479	8.37668e-24	0.00880443	101
Malignant neoplasm of thyroid gland	SNP	Chromosome	Position	effect_allele	other_allele	eaf	beta	se	p	R2	F
	rs1036345	12	83441833	G	A	0.269699	-0.179236	0.0387264	3.68744e-06	0.012655	21
	rs1064876	11	67165760	A	G	0.0796347	0.27223	0.0584633	3.21747e-06	0.0108634	21
	rs10739812	9	98907863	A	G	0.385622	-0.167052	0.0350862	1.92457e-06	0.013223	22
	rs10759944	9	100556972	G	A	0.652503	-0.445276	0.0329558	1.34115e-41	0.0899129	182
	rs11693806	2	218292158	G	C	0.693987	-0.327523	0.0346415	3.24127e-21	0.0455622	89
	rs12048582	1	218593037	T	C	0.247146	-0.195976	0.0401181	1.03441e-06	0.0142922	23
	rs12542733	8	8824858	G	T	0.519917	0.173127	0.0337843	2.98359e-07	0.0149627	26
	rs13287517	9	19064129	C	G	0.341554	0.176349	0.0346338	3.54647e-07	0.013988	25
	rs148823574	13	89970512	C	T	0.00777148	-1.38917	0.290566	1.74503e-06	0.0297616	22
	rs17134154	5	111480534	C	T	0.137331	-0.264325	0.0519831	3.67964e-07	0.0165546	25
	rs1802036	6	32136029	G	A	0.0162125	0.56258	0.111044	4.05665e-07	0.010096	25
	rs2780310	14	36520058	G	A	0.424508	-0.194036	0.034084	1.24917e-08	0.0183958	32
	rs34144583	18	72100432	A	G	0.384237	-0.161014	0.034911	3.98567e-06	0.0122679	21
	rs354272	9	98483124	G	A	0.785798	-0.187781	0.0393484	1.82165e-06	0.0118705	22
	rs4975538	5	1280830	C	G	0.408999	0.205119	0.0335921	1.02052e-09	0.0203401	37
	rs62235753	22	29272637	T	C	0.0113246	0.914682	0.120286	2.86613e-14	0.0187347	57
	rs62401231	6	43898150	G	A	0.309668	0.165399	0.0358471	3.94967e-06	0.0116963	21
	rs72743467	15	67451410	C	A	0.222552	0.26858	0.038364	2.54443e-12	0.024962	49
	rs73918907	20	62047111	A	G	0.0388054	0.367736	0.078272	2.62489e-06	0.010088	22
	rs75850346	6	8255627	G	T	0.0166706	0.511134	0.110562	3.78133e-06	0.00856544	21
	rs7874716	9	100605029	C	T	0.168223	0.22652	0.0427487	1.16519e-07	0.0143594	28
	rs7875800	9	99797760	G	A	0.219575	-0.200309	0.0420155	1.86524e-06	0.0137513	22
	rs953492	1	243471192	G	A	0.545051	-0.156587	0.0334169	2.78783e-06	0.0121602	21
	rs9625434	22	28625685	C	T	0.0652874	0.300738	0.0625854	1.54564e-06	0.0110386	23
SNP, single nucleotide polymorphism; eaf, effect allele frequency; se, standard error.
R2 was calculated as follows: 2*beta2*EAF*(1-EAF).
The F-statistic for each SNP was calculated as follows: F=beta2/se2.

## Sheet: Supplementary Table 9
Supplementary Table 9 Association of genome-wide SNPs for thyroid disease with vitamin C for MR analysis
Exposure
Autoimmune hyperthyroidism	SNP	Chromosome	Position	effect_allele	other_allele	eaf	beta	se	p	R2	F
	rs10168266	2	191935804	T	C	0.199626	0.186518	0.0401511	3.39415e-06	0.0111168	21
	rs11008857	10	19476323	C	T	0.21403	0.186014	0.0388995	1.73635e-06	0.0116413	22
	rs11150188	16	79707298	G	A	0.311511	0.195269	0.0351367	2.73809e-08	0.0163556	30
	rs115166974	2	88757894	T	C	0.0260409	0.426022	0.0912514	3.03167e-06	0.00920642	21
	rs11571297	2	204745003	C	T	0.376694	-0.283522	0.0345898	2.47089e-16	0.037748	67
	rs11575073	19	10400810	T	C	0.0815768	0.259437	0.0567822	4.90093e-06	0.0100856	20
	rs1195263	7	68651768	A	G	0.0510618	0.350405	0.0679193	2.4809e-07	0.0118988	26
	rs140239646	2	98923557	A	G	0.0408855	0.351897	0.0765773	4.32091e-06	0.00971183	21
	rs147916535	6	168069722	A	C	0.0956032	-0.290231	0.060965	1.93002e-06	0.0145663	22
	rs179252	14	81435985	G	T	0.591243	-0.294596	0.032997	4.33924e-19	0.0419484	79
	rs1907690	12	40863398	T	C	0.324224	0.161039	0.034793	3.68344e-06	0.0113642	21
	rs191757729	2	70712513	A	G	0.0095273	-1.09348	0.23812	4.38727e-06	0.0225665	21
	rs1985791	22	23055539	T	G	0.4548	-0.169058	0.0342608	8.03794e-07	0.0141735	24
	rs2281389	6	33059796	G	A	0.164128	-0.258822	0.0469276	3.48092e-08	0.0183804	30
	rs2476601	1	114377568	G	A	0.859251	-0.363828	0.043575	6.8572e-17	0.0320175	69
	rs2647004	6	32659609	C	T	0.0955141	0.798398	0.0444206	3.13695e-72	0.110138	323
	rs3988342	8	16965977	A	C	0.350715	0.172773	0.0341054	4.06572e-07	0.0135948	25
	rs4314495	6	34044037	G	A	0.161195	0.226632	0.0427608	1.15806e-07	0.0138894	28
	rs4576262	6	154718878	A	C	0.214602	0.181619	0.0392069	3.61587e-06	0.0111193	21
	rs6074022	20	44740196	T	C	0.727803	0.212511	0.0383441	2.9868e-08	0.0178933	30
	rs60946162	3	188133336	T	C	0.410183	-0.169333	0.0339101	5.92684e-07	0.0138742	24
	rs62031985	16	16153119	T	C	0.0346844	0.384081	0.0814836	2.4338e-06	0.00987823	22
	rs6832151	4	40303633	T	G	0.752083	-0.181333	0.0372208	1.10575e-06	0.0122618	23
	rs72891915	6	33476200	A	G	0.0390233	0.64032	0.069909	5.22178e-20	0.0307511	83
	rs73744913	6	33875999	T	C	0.0770682	0.42375	0.0543047	6.03606e-15	0.0255443	60
	rs75127309	10	63947886	G	A	0.0578115	0.316558	0.0652948	1.24628e-06	0.0109166	23
	rs75284091	2	168676315	C	G	0.11166	0.235169	0.0497995	2.33173e-06	0.0109715	22
	rs80054410	21	43836010	C	T	0.281203	0.204922	0.0356854	9.33106e-09	0.0169759	32
autoimmune hypothyroidism	SNP	Chromosome	Position	effect_allele	other_allele	eaf	beta	se	p	R2	F
	rs10035379	5	157520690	A	G	0.436811	-0.0425134	0.00794494	8.74679e-08	0.000889261	28
	rs10116520	9	127029630	G	A	0.400977	0.0922204	0.00796132	4.99307e-31	0.00408552	134
	rs10118880	9	21559961	A	G	0.724067	-0.0599654	0.00871311	5.89336e-12	0.00143686	47
	rs10166287	2	204817281	G	T	0.102806	-0.0919743	0.0131208	2.38644e-12	0.00156051	49
	rs10259879	7	2934386	G	A	0.231986	0.06374	0.00928469	6.6461e-12	0.00144772	47
	rs10416358	19	7237684	G	A	0.28634	0.0792971	0.00857547	2.3095e-20	0.00256991	85
	rs10455827	6	159347117	C	T	0.47101	-0.042141	0.00783754	7.58151e-08	0.000884947	28
	rs10494077	1	108338345	A	G	0.213715	0.109462	0.00941244	2.91791e-31	0.00402691	135
	rs10514934	17	45812124	C	T	0.150875	-0.0823176	0.0110994	1.20346e-13	0.00173622	55
	rs10748781	10	101283330	A	C	0.652488	-0.0784328	0.0082063	1.20481e-21	0.00278977	91
	rs10767647	11	27567392	A	G	0.779951	-0.0432504	0.00940834	4.28561e-06	0.000642092	21
	rs1079418	6	166047034	G	A	0.261698	-0.0823469	0.00895542	3.74289e-20	0.00262035	84
	rs10814915	9	4290544	C	T	0.543587	-0.0708255	0.00782937	1.48125e-19	0.00248907	81
	rs10817674	9	117522580	A	C	0.404202	0.0491956	0.00796987	6.71344e-10	0.00116568	38
	rs10818050	9	100538923	G	A	0.655429	0.24571	0.00836262	9.34311e-190	0.0272697	863
	rs10839472	11	49994823	T	C	0.697582	0.0428081	0.0085552	5.62251e-07	0.000773187	25
	rs10858026	1	114559378	G	T	0.807437	0.06992	0.0100674	3.77953e-12	0.00152025	48
	rs10929393	2	15958063	G	C	0.811599	-0.0471224	0.009977	2.32273e-06	0.000679062	22
	rs10975517	9	6248457	T	C	0.00834162	0.197579	0.0415959	2.03454e-06	0.000645839	22
	rs11079035	17	40289012	A	G	0.202659	0.0756235	0.00963489	4.19629e-15	0.00184822	61
	rs11086103	19	18402117	A	G	0.58181	0.0504636	0.00797339	2.46752e-10	0.0012392	40
	rs111352680	3	108542960	A	G	0.32381	-0.0550579	0.00844707	7.12567e-11	0.00132748	42
	rs11183353	12	46516045	G	A	0.190266	-0.0504605	0.0100976	5.81456e-07	0.000784579	24
	rs11204666	1	150543128	T	C	0.137241	-0.0618389	0.0115632	8.89779e-08	0.00090558	28
	rs11258609	10	6455908	G	A	0.720468	0.0406572	0.00875287	3.40054e-06	0.000665811	21
	rs1131896	6	31379115	A	G	0.2157	-0.100287	0.00959097	1.36964e-25	0.00340292	109
	rs115548871	3	51094097	T	G	0.0181196	-0.164943	0.031314	1.38378e-07	0.000968066	27
	rs11571297	2	204745003	C	T	0.373305	-0.124562	0.00813351	6.10233e-53	0.00725974	234
	rs11604605	11	114994590	C	T	0.272504	0.0423972	0.00876864	1.33083e-06	0.000712702	23
	rs116776245	1	114668509	A	G	0.0833091	0.0872938	0.0139113	3.49571e-10	0.00116389	39
	rs116909374	14	36738361	T	C	0.0306768	-0.212521	0.0239684	7.53346e-19	0.00268604	78
	rs117276254	13	28587117	G	A	0.0132323	0.159656	0.0339404	2.551e-06	0.000665657	22
	rs117362948	16	50169595	A	G	0.00954002	0.200248	0.0397084	4.58377e-07	0.000757796	25
	rs11830037	12	48157371	A	C	0.0888095	0.0996828	0.0136049	2.35401e-13	0.0016082	53
	rs1183671	19	4802438	T	C	0.314609	0.0432838	0.0084046	2.60468e-07	0.000807961	26
	rs11897732	2	43541386	A	G	0.582497	0.0463268	0.00797538	6.29499e-09	0.00104387	33
	rs11919503	3	71481127	C	T	0.824066	-0.0487193	0.0101742	1.68021e-06	0.000688246	22
	rs11935941	4	149652478	C	A	0.123206	-0.141463	0.0123947	3.59328e-30	0.0043236	130
	rs11969311	6	143196518	C	A	0.252349	-0.0569107	0.00903279	2.9677e-10	0.00122213	39
	rs1203940	20	22595643	C	T	0.792063	0.102604	0.00979587	1.13481e-25	0.00346777	109
	rs12175489	6	31377587	A	G	0.156735	-0.151299	0.0110242	7.26661e-43	0.00605107	188
	rs12206423	6	109353216	T	C	0.148506	0.0614412	0.0108764	1.61348e-08	0.000954718	31
	rs1239704	13	51152611	A	G	0.691589	-0.0513046	0.00845726	1.30859e-09	0.00112285	36
	rs12407089	1	19767814	C	G	0.316122	0.0923609	0.00836234	2.32121e-28	0.00368841	121
	rs12540388	7	26905731	T	A	0.1861	-0.0657312	0.0101757	1.04963e-10	0.00130885	41
	rs12697352	5	35837234	A	G	0.395907	-0.0499358	0.00803913	5.24503e-10	0.00119275	38
	rs12756019	1	156799912	A	G	0.605562	-0.0576319	0.00801665	6.52555e-13	0.00158669	51
	rs12897126	14	81472456	A	T	0.886514	-0.102215	0.0121998	5.36447e-17	0.00210226	70
	rs12923006	16	4028866	A	G	0.179626	0.072125	0.0100994	9.23089e-13	0.00153314	51
	rs12967678	18	12805388	A	G	0.117959	0.0744285	0.0120168	5.87666e-10	0.00115273	38
	rs13105678	4	40260379	A	C	0.578705	0.0428068	0.00802821	9.71113e-08	0.000893509	28
	rs13132077	4	56530970	C	T	0.381508	0.0382707	0.0080803	2.17659e-06	0.000691195	22
	rs13137589	4	187007874	G	A	0.36779	-0.0631943	0.00818682	1.17219e-14	0.00185715	59
	rs1317983	6	43806335	C	T	0.680897	0.102264	0.00850572	2.69127e-33	0.00454452	144
	rs1319091	12	103884763	A	C	0.795	-0.0559107	0.00969016	7.93455e-09	0.00101892	33
	rs13379670	15	64068284	C	T	0.227249	0.0440454	0.0092798	2.07096e-06	0.000681354	22
	rs13447704	11	94178356	C	T	0.0268399	-0.141098	0.0248049	1.28302e-08	0.00104001	32
	rs141686764	3	163676755	G	A	0.018741	-0.164372	0.0297604	3.32921e-08	0.000993716	30
	rs1420343	12	68130703	G	A	0.413799	0.0389533	0.00796536	1.00663e-06	0.00073613	23
	rs143505063	19	21602330	T	C	0.0150224	-0.159137	0.0335091	2.04356e-06	0.000749442	22
	rs1441172	2	214037703	T	C	0.31324	-0.0525649	0.00852681	7.06339e-10	0.00118879	38
	rs144287831	3	37068079	C	T	0.298473	-0.0399681	0.00857634	3.15788e-06	0.00066897	21
	rs144386241	14	81136570	A	G	0.0238864	-0.13733	0.0264232	2.02175e-07	0.000879452	27
	rs145353654	3	46287513	G	A	0.0719156	0.0805714	0.0150003	7.81627e-08	0.000866567	28
	rs146060575	14	35222966	C	T	0.0765447	-0.0698901	0.0149402	2.89701e-06	0.000690546	21
	rs146811683	2	25683149	C	T	0.0124268	0.159612	0.0345883	3.93808e-06	0.000625302	21
	rs150724213	7	74020343	A	G	0.0283566	0.120733	0.0232732	2.12975e-07	0.000803236	26
	rs151234	16	28505660	C	G	0.123296	0.0851282	0.0117738	4.819e-13	0.00156667	52
	rs1519104	2	66680892	A	G	0.679929	-0.0412863	0.00835906	7.84807e-07	0.000741911	24
	rs1534424	2	12640897	C	A	0.397949	-0.0563343	0.00800768	1.99213e-12	0.00152068	49
	rs1672989	19	35608868	T	C	0.909623	-0.0629905	0.0135865	3.54776e-06	0.000652378	21
	rs17189980	6	30986040	C	T	0.0219647	0.159744	0.0260552	8.73375e-10	0.00109637	37
	rs17364832	13	24786915	G	T	0.291179	0.0788068	0.00854317	2.84785e-20	0.00256362	85
	rs17389938	10	8570065	C	G	0.143917	0.0665321	0.0110281	1.60982e-09	0.00109074	36
	rs17447487	13	41495245	T	C	0.0516195	-0.103313	0.0182239	1.43555e-08	0.00104505	32
	rs17741863	5	58858302	G	A	0.0689772	-0.0719103	0.0157093	4.70426e-06	0.000664168	20
	rs1788232	18	67527609	G	A	0.536415	-0.0460428	0.00784427	4.36823e-09	0.00105435	34
	rs1808192	17	45794706	G	A	0.592061	-0.0459939	0.00797357	8.00778e-09	0.00102186	33
	rs1884447	1	185021410	A	G	0.418092	0.0375542	0.00791514	2.08915e-06	0.000686236	22
	rs1885013	14	68754695	A	G	0.693585	0.0504811	0.00852693	3.21557e-09	0.00108317	35
	rs188740215	1	30922265	C	T	0.0320273	0.102539	0.0219303	2.92985e-06	0.000651916	21
	rs194729	14	69311424	T	C	0.357661	-0.0400616	0.00819883	1.0277e-06	0.000737433	23
	rs1990760	2	163124051	T	C	0.585897	0.0638177	0.00795928	1.0746e-15	0.00197625	64
	rs2029818	8	80553068	C	T	0.471372	0.0410138	0.00786302	1.82792e-07	0.000838309	27
	rs2046045	5	76535811	G	T	0.414313	0.127336	0.00789864	1.80894e-58	0.00786913	259
	rs2049218	3	188122978	T	C	0.386346	-0.102774	0.00807538	4.19521e-37	0.00500837	161
	rs210192	6	33481204	G	A	0.214912	0.0728538	0.00948093	1.539e-14	0.00179107	59
	rs2124594	8	128195259	C	T	0.318009	-0.0593882	0.00846101	2.23392e-12	0.00152985	49
	rs2182299	10	14553315	T	G	0.515444	-0.0361897	0.00784379	3.95368e-06	0.000654222	21
	rs2235544	1	54375570	A	C	0.544952	-0.0554078	0.0078663	1.87211e-12	0.00152261	49
	rs229528	22	37581677	T	C	0.396414	0.0721977	0.00796744	1.28559e-19	0.00249439	82
	rs2300534	14	81567080	A	C	0.203423	0.0466068	0.00968603	1.49611e-06	0.000703974	23
	rs2345568	6	167381804	G	A	0.372507	-0.0651412	0.00811633	1.00749e-15	0.00198374	64
	rs244073	20	43254695	T	G	0.0518328	0.0795782	0.0173789	4.67176e-06	0.000622455	20
	rs244687	5	133423616	G	A	0.748077	-0.0741115	0.00893353	1.07784e-16	0.00207021	68
	rs2476601	1	114377568	G	A	0.854556	-0.308807	0.0105656	8.65369e-188	0.023705	854
	rs2549779	5	96216387	G	A	0.47114	-0.0388224	0.00783816	7.30783e-07	0.000751079	24
	rs2629649	1	207169190	G	T	0.312967	0.0507258	0.00838789	1.47107e-09	0.00110653	36
	rs268134	2	65608363	G	A	0.675147	-0.0399959	0.00832997	1.57524e-06	0.000701691	23
	rs2739043	8	133793779	G	A	0.633324	-0.0551584	0.00809602	9.55664e-12	0.00141306	46
	rs28391281	1	38408974	C	T	0.546363	-0.0503426	0.00783427	1.31051e-10	0.00125629	41
	rs28396553	14	36673392	T	C	0.64977	-0.0460976	0.00822089	2.0542e-08	0.000967163	31
	rs2972343	5	76474885	G	A	0.105752	-0.0882555	0.0129562	9.63614e-12	0.00147319	46
	rs2976908	8	8345774	G	T	0.483628	-0.0605273	0.00789139	1.71939e-14	0.00182981	58
	rs2985693	14	50126153	T	C	0.83929	-0.0507826	0.0106276	1.76722e-06	0.000695688	22
	rs30233	16	14400309	A	G	0.586573	-0.0540285	0.00794838	1.06507e-11	0.00141578	46
	rs3103991	8	119886091	G	A	0.748361	0.0558276	0.0090733	7.60527e-10	0.00117386	37
	rs3130186	6	33056207	T	C	0.198053	-0.129028	0.00993613	1.47407e-38	0.00528841	168
	rs3184504	12	111884608	C	T	0.593695	-0.156961	0.00791641	1.731e-87	0.0118858	393
	rs332683	2	119511582	C	T	0.596088	0.0380697	0.00798704	1.87515e-06	0.000697888	22
	rs333151	1	61678783	A	G	0.271849	-0.0454445	0.00882841	2.6394e-07	0.000817602	26
	rs34305034	9	131654547	T	C	0.10558	-0.0608313	0.0128943	2.38539e-06	0.000698888	22
	rs34332490	2	1598686	C	T	0.525796	0.037873	0.00784024	1.36128e-06	0.000715273	23
	rs35092607	4	88443344	C	T	0.0456216	-0.0929863	0.0191728	1.23519e-06	0.000752938	23
	rs35717611	2	64968053	T	C	0.378383	0.0538069	0.00808853	2.88652e-11	0.00136195	44
	rs35939997	5	133360500	T	C	0.297775	0.0415977	0.00855485	1.1593e-06	0.000723658	23
	rs36144291	7	139407001	C	T	0.215365	-0.0454046	0.00958436	2.16516e-06	0.000696743	22
	rs367443	19	8318879	A	G	0.517508	0.0385347	0.00785186	9.21431e-07	0.000741551	24
	rs377380	13	111192421	G	A	0.215211	-0.0475501	0.00958748	7.06372e-07	0.000763748	24
	rs3778752	7	128580047	T	G	0.439791	0.0452516	0.0078739	9.08205e-09	0.00100901	33
	rs3781661	11	69999633	T	C	0.18215	0.0486572	0.0100428	1.26622e-06	0.000705386	23
	rs3867608	17	59339867	G	A	0.956936	0.10179	0.0198296	2.84804e-07	0.00085396	26
	rs3946137	22	38988115	G	A	0.349207	0.0460636	0.00818831	1.84937e-08	0.000964432	31
	rs41177	22	30438447	A	G	0.404602	-0.048636	0.00799532	1.17911e-09	0.00113968	37
	rs4409785	11	95311422	C	T	0.165694	0.0884395	0.010381	1.60434e-17	0.00216249	72
	rs4429345	17	28458105	G	A	0.446026	-0.0374648	0.00788113	1.99693e-06	0.000693628	22
	rs453979	6	74305477	T	C	0.347741	0.0374779	0.00818851	4.71942e-06	0.000637172	20
	rs4606850	19	55739605	T	C	0.165394	0.0649986	0.0104585	5.13552e-10	0.00116638	38
	rs4704447	5	77175226	G	A	0.56869	-0.0460311	0.00793057	6.46504e-09	0.00103944	33
	rs472678	10	89990521	A	G	0.721759	-0.0414012	0.00873989	2.16863e-06	0.000688445	22
	rs4843875	16	85989942	T	C	0.183644	0.0485453	0.0100337	1.31004e-06	0.000706612	23
	rs4912068	1	19636994	G	C	0.0886769	-0.0810188	0.0141167	9.51155e-09	0.00106092	32
	rs4933466	10	89849519	G	A	0.427199	-0.0430659	0.00798798	6.9935e-08	0.000907676	29
	rs4988784	2	162290504	T	C	0.757536	0.0462759	0.00916946	4.49407e-07	0.000786666	25
	rs516434	17	8871015	A	G	0.698225	0.0406578	0.0085741	2.1169e-06	0.000696621	22
	rs55783116	16	85172168	C	A	0.209857	0.0442592	0.00961289	4.14151e-06	0.00064963	21
	rs56011703	17	73757836	T	C	0.0814699	0.0840995	0.0141718	2.95129e-09	0.00105854	35
	rs56159866	4	40337944	T	C	0.232405	-0.0591346	0.0093534	2.5777e-10	0.00124764	39
	rs56197325	9	128950546	G	A	0.267669	-0.04097	0.0088583	3.74524e-06	0.000658063	21
	rs568999	5	102601358	C	G	0.315823	-0.0533804	0.00844386	2.58533e-10	0.00123142	39
	rs56983610	1	19838744	A	C	0.130597	-0.104236	0.0118418	1.33947e-18	0.00246729	77
	rs57652885	18	77182544	T	C	0.0531312	-0.107083	0.0178911	2.16036e-09	0.00115375	35
	rs58014733	18	77184016	A	G	0.402981	0.0417238	0.00797836	1.69858e-07	0.000837665	27
	rs58507982	11	118146510	T	C	0.455463	0.0402322	0.0078613	3.09195e-07	0.000802894	26
	rs59576148	21	26776480	G	A	0.168928	0.0507786	0.0103927	1.02912e-06	0.000723989	23
	rs6006220	22	30051433	T	C	0.257616	0.0464167	0.00891041	1.89589e-07	0.0008241	27
	rs61201527	2	62463123	C	A	0.124417	0.0641356	0.011765	4.99777e-08	0.000896201	29
	rs61476910	20	17868727	G	T	0.400687	0.0374409	0.00803223	3.14168e-06	0.000673258	21
	rs61759532	17	7240391	T	C	0.189239	0.0778455	0.00992449	4.37188e-15	0.00185952	61
	rs61916675	12	751514	G	A	0.316719	0.0543359	0.00839048	9.42492e-11	0.00127784	41
	rs61938962	12	56446766	T	C	0.319262	0.0805646	0.0083324	4.09008e-22	0.00282128	93
	rs62181736	2	172521425	C	T	0.337615	-0.043045	0.00833417	2.40591e-07	0.00082872	26
	rs62560877	9	99848720	C	T	0.0341031	-0.115164	0.0222837	2.36508e-07	0.000873752	26
	rs62621812	7	127015083	A	G	0.0422935	0.0990555	0.0191332	2.25298e-07	0.000794865	26
	rs6427844	1	200661344	G	A	0.597042	0.0399528	0.00800248	5.95866e-07	0.000768049	24
	rs6448432	4	26098810	A	G	0.281847	0.0660575	0.00864199	2.1093e-14	0.00176646	58
	rs6471875	8	61299528	A	C	0.405069	0.0489914	0.0079709	7.93202e-10	0.00115682	37
	rs6562772	13	74185223	T	C	0.496092	-0.0402116	0.00781303	2.65058e-07	0.000808437	26
	rs66760320	6	43906255	T	C	0.202443	-0.0637918	0.00980279	7.64043e-11	0.00131409	42
	rs6720896	2	234086584	C	T	0.256002	0.0424709	0.00895954	2.13403e-06	0.000687113	22
	rs6724363	2	217626591	T	G	0.624795	0.089522	0.00810683	2.37548e-28	0.00375747	121
	rs6727170	2	99588042	C	T	0.225527	0.047144	0.00931609	4.18176e-07	0.000776404	25
	rs6831973	4	10709366	C	T	0.555522	0.0558804	0.00788404	1.36273e-12	0.00154206	50
	rs686752	18	57144871	G	A	0.252343	-0.0472827	0.00904877	1.73856e-07	0.000843584	27
	rs6895555	5	111450567	A	G	0.450687	0.0361823	0.00787855	4.37952e-06	0.000648212	21
	rs6994357	8	40530964	C	T	0.121884	0.057897	0.0118	9.2704e-07	0.000717531	24
	rs7043516	9	100617433	C	A	0.166287	-0.106566	0.0107159	2.66077e-23	0.00314878	98
	rs706779	10	6098824	C	T	0.377551	-0.067476	0.00810423	8.3604e-17	0.00213997	69
	rs7097397	10	50025396	A	G	0.37053	-0.0401932	0.00814664	8.06801e-07	0.000753587	24
	rs7127620	11	86071947	G	A	0.359376	-0.0514586	0.00820742	3.61592e-10	0.00121927	39
	rs7132512	12	12617337	A	C	0.421705	-0.0407396	0.00796104	3.09823e-07	0.000809509	26
	rs713427	2	191115847	C	T	0.221866	0.0574138	0.00936868	8.88398e-10	0.00113817	37
	rs71430783	14	93558453	T	G	0.180111	0.0929704	0.0100599	2.42652e-20	0.00255279	85
	rs7162561	15	63665765	C	T	0.263286	0.0474179	0.00883735	8.06697e-08	0.000872251	28
	rs71641308	1	78086718	T	C	0.0963323	0.0745947	0.0131656	1.46273e-08	0.000968783	32
	rs7169981	15	90226947	A	C	0.685299	-0.0400205	0.00840237	1.90735e-06	0.000690833	22
	rs7244532	18	13523481	G	A	0.665064	0.0391156	0.00838088	3.05269e-06	0.00068164	21
	rs72729322	15	38925195	T	C	0.209989	0.0574537	0.0095589	1.8496e-09	0.00109521	36
	rs72751538	9	100340113	T	G	0.0661338	0.0947907	0.015558	1.11001e-09	0.00110986	37
	rs72796365	16	50761666	T	C	0.0260639	0.141199	0.0239386	3.67084e-09	0.00101219	34
	rs73040340	6	168901482	T	C	0.187352	0.0506481	0.0100158	4.26305e-07	0.000781119	25
	rs7309495	12	113263934	T	C	0.114458	0.0648084	0.012795	4.08111e-07	0.000851428	25
	rs732055	16	2750192	C	T	0.542089	-0.0379176	0.00784558	1.34498e-06	0.000713778	23
	rs73245731	4	26213073	G	T	0.123701	0.0567692	0.0118294	1.59466e-06	0.000698684	23
	rs735000	1	2513105	T	C	0.120019	0.0765716	0.0119025	1.24915e-10	0.00123848	41
	rs7350442	10	124192180	T	C	0.710409	0.0415322	0.00867335	1.68046e-06	0.00070973	22
	rs74108950	10	1648568	G	C	0.16281	-0.0577868	0.0107777	8.24421e-08	0.000910316	28
	rs7444908	5	76829423	G	A	0.356509	-0.06392	0.00820707	6.78594e-15	0.00187463	60
	rs74531406	12	12188063	A	G	0.120695	0.0564226	0.0118983	2.11543e-06	0.000675717	22
	rs75127309	10	63947886	G	A	0.058283	0.0854515	0.0165327	2.35809e-07	0.000801552	26
	rs7559184	2	192240539	G	T	0.0208444	0.134449	0.0268566	5.55206e-07	0.000737881	25
	rs76032549	3	105959993	T	C	0.170413	0.0639475	0.010333	6.0675e-10	0.00115622	38
	rs76054911	6	27285365	T	C	0.0739791	0.078761	0.0147123	8.63111e-08	0.000849928	28
	rs76169968	11	117082966	A	G	0.0991748	-0.086105	0.013355	1.13787e-10	0.00132473	41
	rs76653830	16	84836091	T	C	0.102648	0.06331	0.0127767	7.2288e-07	0.000738394	24
	rs76796396	1	112864075	T	C	0.0459862	0.0919108	0.0183016	5.11338e-07	0.000741217	25
	rs7701443	5	142792650	G	A	0.380588	-0.046864	0.00813299	8.30194e-09	0.00103548	33
	rs774121	9	100905988	C	T	0.749326	-0.0711606	0.00897138	2.15719e-15	0.00190235	62
	rs78067210	8	101423101	T	C	0.0386271	-0.0970494	0.0207305	2.84813e-06	0.000699519	21
	rs78783493	2	97668945	T	C	0.232825	-0.054713	0.00940616	6.00135e-09	0.00106939	33
	rs78953577	8	32429839	T	G	0.24797	-0.0613847	0.00911757	1.66689e-11	0.00140535	45
	rs78993812	9	4134978	A	C	0.0817226	0.0698071	0.0141858	8.6141e-07	0.000731384	24
	rs7902146	10	63801030	T	C	0.750453	-0.0731997	0.0089842	3.71207e-16	0.00200689	66
	rs79051898	10	6045377	T	C	0.120524	-0.067706	0.0121605	2.58126e-08	0.000971811	30
	rs793094	10	31386822	A	G	0.508279	-0.0401908	0.00785208	3.0799e-07	0.000807429	26
	rs7932229	11	578759	G	A	0.625474	0.0381496	0.00813832	2.76359e-06	0.000681869	21
	rs79490353	13	28623048	C	T	0.0161635	0.200239	0.0305624	5.68443e-11	0.00127522	42
	rs794999	3	12229015	G	A	0.771704	-0.0679624	0.00925834	2.1253e-13	0.00162748	53
	rs8006310	14	105218476	G	A	0.504177	-0.0542998	0.00783208	4.12012e-12	0.00147413	48
	rs8027513	15	65757997	A	G	0.240887	-0.0465462	0.00921275	4.36367e-07	0.000792352	25
	rs8187753	15	85438397	C	A	0.404815	-0.0426009	0.00804779	1.20003e-07	0.000874533	28
	rs8193	11	35251318	T	C	0.352685	0.058247	0.00818416	1.10269e-12	0.0015491	50
	rs836487	7	6421538	T	C	0.486516	0.0374406	0.00783418	1.76051e-06	0.00070039	22
	rs889507	16	85670382	C	T	0.249396	0.0442148	0.00914996	1.35006e-06	0.000731923	23
	rs914960	1	65294703	A	T	0.150334	-0.0629918	0.0110739	1.28301e-08	0.00101369	32
	rs9271365	6	32586794	G	T	0.35872	0.229767	0.00803286	6.09775e-180	0.0242889	818
	rs9292	11	10528483	G	A	0.968429	-0.124311	0.0219269	1.43351e-08	0.000944942	32
	rs9378805	6	417727	C	A	0.469179	0.0454094	0.00783841	6.90618e-09	0.00102709	33
	rs938726	8	141611064	C	A	0.73143	-0.0676073	0.00876677	1.24086e-14	0.00179576	59
	rs9389300	6	135865229	A	G	0.619769	-0.037075	0.00810872	4.82542e-06	0.000647843	20
	rs9497965	6	148521292	T	C	0.33673	0.0655856	0.0082763	2.29053e-15	0.00192141	62
	rs967893	15	49832268	G	C	0.664301	0.0420874	0.00830983	4.08888e-07	0.00079004	25
	rs9859406	3	185534482	A	G	0.30182	-0.0429403	0.00854995	5.10599e-07	0.000777098	25
	rs9880421	3	149183359	T	C	0.336741	-0.0412808	0.00831981	6.98616e-07	0.000761212	24
	rs9971877	12	109669670	C	T	0.340592	-0.0416372	0.00831889	5.58218e-07	0.000778721	25
	rs9981704	21	43831955	T	C	0.179356	0.0561317	0.0101429	3.12852e-08	0.000927507	30
Nontoxic goitre/Thyroid nodule	SNP	Chromosome	Position	effect_allele	other_allele	eaf	beta	se	p	R2	F
	rs10186882	2	146344233	G	A	0.88447	-0.109834	0.0227911	1.44163e-06	0.00246537	23
	rs10497853	2	201475157	G	A	0.15066	-0.114217	0.0213955	9.37882e-08	0.00333865	28
	rs10498441	14	52544224	A	G	0.705701	0.0894647	0.0165337	6.26558e-08	0.00332463	29
	rs10518586	4	132191495	G	A	0.0794651	-0.137102	0.0287209	1.80964e-06	0.00275001	22
	rs10519170	15	48686175	G	A	0.13561	0.136656	0.0212358	1.23335e-10	0.00437813	41
	rs10848285	12	131592589	A	G	0.264885	0.0778532	0.0166488	2.92233e-06	0.00236045	21
	rs10863398	1	218588279	A	G	0.1689	-0.164703	0.0205151	9.87689e-16	0.00761581	64
	rs11055251	12	13291026	A	C	0.630054	0.0789227	0.015573	4.02189e-07	0.00290369	25
	rs11070657	15	49152538	C	T	0.65609	0.0906784	0.0158031	9.57935e-09	0.00371062	32
	rs11211645	2	1412581	G	A	0.415317	-0.114351	0.0152426	6.28194e-14	0.00635053	56
	rs112892771	4	69011647	C	T	0.0187869	-0.279495	0.0599129	3.08584e-06	0.00288003	21
	rs116254142	8	133899051	A	G	0.0157647	0.372038	0.0550227	1.36536e-11	0.00429526	45
	rs11645288	16	51172677	A	G	0.242354	0.148626	0.017028	2.58461e-18	0.00811215	76
	rs116909374	14	36738361	T	C	0.0309632	0.513325	0.0374301	8.34476e-43	0.0158125	188
	rs116992735	20	22555334	T	C	0.0403065	-0.191047	0.0404325	2.30019e-06	0.0028237	22
	rs117275460	11	48204779	G	T	0.0211201	0.243074	0.0487055	6.01643e-07	0.00244305	24
	rs1203921	20	22585484	G	T	0.79112	-0.229622	0.0175794	5.42877e-39	0.0174259	170
	rs12042240	1	19768571	G	A	0.314609	-0.194877	0.0163975	1.4239e-32	0.016378	141
	rs12486767	3	169550759	A	G	0.406362	-0.0774577	0.015286	4.03643e-07	0.00289464	25
	rs13060080	3	31271012	G	A	0.00866933	-0.430154	0.0941155	4.86584e-06	0.0031804	20
	rs13070093	3	60939763	C	T	0.233052	0.0832354	0.0173375	1.57963e-06	0.00247665	23
	rs13405734	2	240305764	G	A	0.139591	-0.105322	0.0220113	1.71067e-06	0.00266459	22
	rs144557435	9	100042881	G	A	0.0470945	-0.216816	0.0374178	6.85408e-09	0.00421922	33
	rs149076671	8	133631609	A	G	0.0206538	0.267918	0.0488259	4.0833e-08	0.00290382	30
	rs149690333	19	7163515	A	G	0.0638478	0.152028	0.0296028	2.81252e-07	0.00276293	26
	rs1558680	16	51566155	G	C	0.180782	-0.091575	0.0199176	4.27196e-06	0.00248393	21
	rs1570034	20	31839036	T	C	0.460725	-0.0746638	0.0150079	6.52589e-07	0.00277014	24
	rs16964178	15	51491599	C	G	0.186368	0.111547	0.0188309	3.1494e-09	0.00377351	35
	rs17104965	14	37145916	T	C	0.0242469	0.250309	0.0451587	2.97546e-08	0.00296469	30
	rs17477923	15	49711185	C	T	0.307869	0.379974	0.015254	5.82744e-137	0.0615307	620
	rs1755770	14	36666760	T	C	0.668793	0.146313	0.0160908	9.63788e-20	0.0094839	82
	rs17776563	15	89119104	A	G	0.316355	-0.0912607	0.0161504	1.59817e-08	0.00360249	31
	rs1861628	2	217628430	G	A	0.624591	-0.107222	0.0152512	2.05946e-12	0.00539136	49
	rs187087577	2	113915177	C	T	0.0471892	-0.182528	0.0373546	1.02718e-06	0.00299598	23
	rs1923031	20	62483911	C	T	0.613602	-0.0758491	0.0153465	7.71523e-07	0.00272805	24
	rs1980499	20	6746498	T	C	0.510025	-0.080357	0.0149918	8.31927e-08	0.00322733	28
	rs1995177	3	69546846	T	C	0.783344	0.0922152	0.0183532	5.04811e-07	0.00288641	25
	rs2348471	22	29893033	T	A	0.0179807	0.258159	0.0525188	8.85317e-07	0.00235359	24
	rs2858837	6	116797227	G	A	0.363599	0.0710042	0.0153934	3.97588e-06	0.0023332	21
	rs2864004	10	105711848	G	A	0.0587271	0.1786	0.0303232	3.86477e-09	0.00352653	34
	rs3009935	1	218663189	G	A	0.598937	0.164724	0.0153692	8.39777e-27	0.0130358	114
	rs30232	16	14401962	A	G	0.591104	0.0713932	0.0152559	2.8728e-06	0.00246389	21
	rs3131691	1	40357268	G	A	0.263388	0.0812774	0.0167704	1.25672e-06	0.00256333	23
	rs334721	1	61638521	C	A	0.980702	-0.382905	0.0488296	4.44638e-15	0.0055496	61
	rs34836069	6	43839623	A	G	0.126933	-0.116185	0.0233632	6.59275e-07	0.00299194	24
	rs35992792	7	34795686	G	C	0.0211272	0.222618	0.0485159	4.46319e-06	0.00204983	21
	rs3741156	11	72946140	C	G	0.258342	-0.109691	0.0174186	3.02779e-10	0.00461074	39
	rs3748523	12	1058738	G	C	0.203748	0.0901056	0.0185421	1.17674e-06	0.00263437	23
	rs4578973	3	193918634	T	C	0.18782	0.21161	0.0183195	7.2899e-31	0.0136614	133
	rs4804433	19	7240776	T	G	0.69366	0.255098	0.0165502	1.32634e-53	0.0276563	237
	rs4851621	2	103252467	T	C	0.461102	0.0815888	0.0148969	4.32847e-08	0.00330822	29
	rs4975538	5	1280830	C	G	0.409981	0.0947954	0.0150745	3.20629e-10	0.00434745	39
	rs55875041	17	55568377	A	G	0.393267	-0.0769867	0.0154554	6.31857e-07	0.00282844	24
	rs56983610	1	19838744	A	C	0.131364	0.215948	0.0209806	7.59776e-25	0.0106425	105
	rs58722186	16	79751591	T	C	0.308861	0.193823	0.0158221	1.67698e-34	0.0160387	150
	rs593805	1	219019737	C	G	0.594675	0.0717649	0.015237	2.47826e-06	0.00248277	22
	rs596878	6	140286236	C	A	0.368221	-0.113168	0.015575	3.7028e-13	0.00595869	52
	rs6140064	20	6681991	G	A	0.524932	0.146325	0.0150909	3.12812e-22	0.0106789	94
	rs62011568	15	22953746	G	A	0.261314	-0.0827694	0.0177302	3.03743e-06	0.0026448	21
	rs62082901	17	58964947	T	C	0.0296708	0.241553	0.0415236	5.9825e-09	0.00335972	33
	rs62103268	18	46306939	T	C	0.151397	0.100174	0.0205527	1.09357e-06	0.00257847	23
	rs62116485	2	12156418	G	A	0.140865	0.097248	0.0211066	4.076e-06	0.00228905	21
	rs62235753	22	29272637	T	C	0.0120477	0.33932	0.0613915	3.25476e-08	0.00274087	30
	rs6472461	8	70366209	C	T	0.304984	-0.119728	0.0163965	2.83424e-13	0.00607706	53
	rs6531612	4	38203142	G	C	0.771108	0.0882195	0.0181718	1.2054e-06	0.00274729	23
	rs66481922	20	2668812	A	G	0.285574	-0.0858474	0.0170102	4.49227e-07	0.00300719	25
	rs7149183	14	105201596	C	T	0.492249	0.100296	0.0149197	1.78771e-11	0.00502844	45
	rs7207781	17	59331307	C	A	0.0636762	0.203375	0.0291126	2.83224e-12	0.00493206	48
	rs7315056	12	97873968	C	T	0.546926	-0.0696597	0.0149608	3.2218e-06	0.00240487	21
	rs73210044	8	13392360	A	G	0.0204871	0.243676	0.0492519	7.51553e-07	0.00238312	24
	rs74318804	7	28231401	T	C	0.0271542	-0.337877	0.0505643	2.35501e-11	0.00603154	44
	rs75315311	10	111276069	A	G	0.00982321	-0.403011	0.0851916	2.2381e-06	0.00315958	22
	rs76078727	19	11258867	A	G	0.0634941	0.150183	0.0294247	3.32588e-07	0.00268235	26
	rs774121	9	100905988	C	T	0.749754	-0.106035	0.0169419	3.88093e-10	0.00421905	39
	rs7874151	9	95199341	A	G	0.117072	-0.113485	0.0237529	1.77283e-06	0.00266247	22
	rs7940871	11	45227830	T	C	0.30881	0.14968	0.0158028	2.75223e-21	0.00956415	89
	rs79466207	5	53321683	G	C	0.0114335	0.307348	0.0642683	1.73332e-06	0.00213538	22
	rs79676842	8	133883905	T	G	0.0232786	0.440874	0.0436177	5.10766e-24	0.00883866	102
	rs8015085	14	93585331	A	G	0.178901	-0.214221	0.0202471	3.67661e-26	0.0134822	111
	rs8042578	15	66992964	G	C	0.223499	0.113136	0.0175318	1.09521e-10	0.00444272	41
	rs8550	22	29655371	T	C	0.770517	0.0826894	0.0180014	4.35877e-06	0.00241803	21
	rs9296422	6	43905816	C	G	0.203289	0.150398	0.0180325	7.40488e-17	0.00732704	69
	rs9406232	6	9079324	A	C	0.288467	-0.0797938	0.0166483	1.6438e-06	0.00261372	22
	rs9625434	22	28625685	C	T	0.0661485	0.202173	0.0285492	1.42536e-12	0.0050498	50
	rs965513	9	100556109	G	A	0.65245	0.271186	0.0159599	9.45901e-65	0.0333526	288
	rs9915657	17	70127536	C	T	0.423919	-0.101864	0.0151204	1.61847e-11	0.00506801	45
	rs9928281	16	79862813	G	A	0.126468	-0.125659	0.0232453	6.45266e-08	0.0034888	29
	rs9971770	12	66033050	C	G	0.0230573	0.442076	0.0439479	8.37668e-24	0.00880443	101
Malignant neoplasm of thyroid gland	SNP	Chromosome	Position	effect_allele	other_allele	eaf	beta	se	p	R2	F
	rs1036345	12	83441833	G	A	0.269699	-0.179236	0.0387264	3.68744e-06	0.012655	21
	rs1064876	11	67165760	A	G	0.0796347	0.27223	0.0584633	3.21747e-06	0.0108634	21
	rs10739812	9	98907863	A	G	0.385622	-0.167052	0.0350862	1.92457e-06	0.013223	22
	rs10759944	9	100556972	G	A	0.652503	-0.445276	0.0329558	1.34115e-41	0.0899129	182
	rs11693806	2	218292158	G	C	0.693987	-0.327523	0.0346415	3.24127e-21	0.0455622	89
	rs12048582	1	218593037	T	C	0.247146	-0.195976	0.0401181	1.03441e-06	0.0142922	23
	rs12542733	8	8824858	G	T	0.519917	0.173127	0.0337843	2.98359e-07	0.0149627	26
	rs13287517	9	19064129	C	G	0.341554	0.176349	0.0346338	3.54647e-07	0.013988	25
	rs148823574	13	89970512	C	T	0.00777148	-1.38917	0.290566	1.74503e-06	0.0297616	22
	rs17134154	5	111480534	C	T	0.137331	-0.264325	0.0519831	3.67964e-07	0.0165546	25
	rs1802036	6	32136029	G	A	0.0162125	0.56258	0.111044	4.05665e-07	0.010096	25
	rs2780310	14	36520058	G	A	0.424508	-0.194036	0.034084	1.24917e-08	0.0183958	32
	rs34144583	18	72100432	A	G	0.384237	-0.161014	0.034911	3.98567e-06	0.0122679	21
	rs354272	9	98483124	G	A	0.785798	-0.187781	0.0393484	1.82165e-06	0.0118705	22
	rs4975538	5	1280830	C	G	0.408999	0.205119	0.0335921	1.02052e-09	0.0203401	37
	rs62235753	22	29272637	T	C	0.0113246	0.914682	0.120286	2.86613e-14	0.0187347	57
	rs72743467	15	67451410	C	A	0.222552	0.26858	0.038364	2.54443e-12	0.024962	49
	rs73918907	20	62047111	A	G	0.0388054	0.367736	0.078272	2.62489e-06	0.010088	22
	rs75850346	6	8255627	G	T	0.0166706	0.511134	0.110562	3.78133e-06	0.00856544	21
	rs7874716	9	100605029	C	T	0.168223	0.22652	0.0427487	1.16519e-07	0.0143594	28
	rs7875800	9	99797760	G	A	0.219575	-0.200309	0.0420155	1.86524e-06	0.0137513	22
	rs953492	1	243471192	G	A	0.545051	-0.156587	0.0334169	2.78783e-06	0.0121602	21
	rs9625434	22	28625685	C	T	0.0652874	0.300738	0.0625854	1.54564e-06	0.0110386	23
SNP, single nucleotide polymorphism; eaf, effect allele frequency; se, standard error.
R2 was calculated as follows: 2*beta2*EAF*(1-EAF).
The F-statistic for each SNP was calculated as follows: F=beta2/se2.

## Sheet: Supplementary Table 10
Supplementary Table 10 Association of genome-wide SNPs for thyroid disease with vitamin D for MR analysis
Exposure
Autoimmune hyperthyroidism	SNP	Chromosome	Position	effect_allele	other_allele	eaf	beta	se	p	R2	F
	rs10168266	2	191935804	T	C	0.199626	0.186518	0.0401511	3.39415e-06	0.0111168	21
	rs11008857	10	19476323	C	T	0.21403	0.186014	0.0388995	1.73635e-06	0.0116413	22
	rs11150188	16	79707298	G	A	0.311511	0.195269	0.0351367	2.73809e-08	0.0163556	30
	rs115166974	2	88757894	T	C	0.0260409	0.426022	0.0912514	3.03167e-06	0.00920642	21
	rs11571297	2	204745003	C	T	0.376694	-0.283522	0.0345898	2.47089e-16	0.037748	67
	rs11575073	19	10400810	T	C	0.0815768	0.259437	0.0567822	4.90093e-06	0.0100856	20
	rs1195263	7	68651768	A	G	0.0510618	0.350405	0.0679193	2.4809e-07	0.0118988	26
	rs140239646	2	98923557	A	G	0.0408855	0.351897	0.0765773	4.32091e-06	0.00971183	21
	rs147916535	6	168069722	A	C	0.0956032	-0.290231	0.060965	1.93002e-06	0.0145663	22
	rs179252	14	81435985	G	T	0.591243	-0.294596	0.032997	4.33924e-19	0.0419484	79
	rs1907690	12	40863398	T	C	0.324224	0.161039	0.034793	3.68344e-06	0.0113642	21
	rs191757729	2	70712513	A	G	0.0095273	-1.09348	0.23812	4.38727e-06	0.0225665	21
	rs1985791	22	23055539	T	G	0.4548	-0.169058	0.0342608	8.03794e-07	0.0141735	24
	rs2281389	6	33059796	G	A	0.164128	-0.258822	0.0469276	3.48092e-08	0.0183804	30
	rs2476601	1	114377568	G	A	0.859251	-0.363828	0.043575	6.8572e-17	0.0320175	69
	rs2647004	6	32659609	C	T	0.0955141	0.798398	0.0444206	3.13695e-72	0.110138	323
	rs3988342	8	16965977	A	C	0.350715	0.172773	0.0341054	4.06572e-07	0.0135948	25
	rs4314495	6	34044037	G	A	0.161195	0.226632	0.0427608	1.15806e-07	0.0138894	28
	rs4576262	6	154718878	A	C	0.214602	0.181619	0.0392069	3.61587e-06	0.0111193	21
	rs6074022	20	44740196	T	C	0.727803	0.212511	0.0383441	2.9868e-08	0.0178933	30
	rs60946162	3	188133336	T	C	0.410183	-0.169333	0.0339101	5.92684e-07	0.0138742	24
	rs62031985	16	16153119	T	C	0.0346844	0.384081	0.0814836	2.4338e-06	0.00987823	22
	rs6832151	4	40303633	T	G	0.752083	-0.181333	0.0372208	1.10575e-06	0.0122618	23
	rs72891915	6	33476200	A	G	0.0390233	0.64032	0.069909	5.22178e-20	0.0307511	83
	rs73744913	6	33875999	T	C	0.0770682	0.42375	0.0543047	6.03606e-15	0.0255443	60
	rs75127309	10	63947886	G	A	0.0578115	0.316558	0.0652948	1.24628e-06	0.0109166	23
	rs75284091	2	168676315	C	G	0.11166	0.235169	0.0497995	2.33173e-06	0.0109715	22
	rs80054410	21	43836010	C	T	0.281203	0.204922	0.0356854	9.33106e-09	0.0169759	32
autoimmune hypothyroidism	SNP	Chromosome	Position	effect_allele	other_allele	eaf	beta	se	p	R2	F
	rs10035379	5	157520690	A	G	0.436811	-0.0425134	0.00794494	8.74679e-08	0.000889261	28
	rs10116520	9	127029630	G	A	0.400977	0.0922204	0.00796132	4.99307e-31	0.00408552	134
	rs10118880	9	21559961	A	G	0.724067	-0.0599654	0.00871311	5.89336e-12	0.00143686	47
	rs10166287	2	204817281	G	T	0.102806	-0.0919743	0.0131208	2.38644e-12	0.00156051	49
	rs10259879	7	2934386	G	A	0.231986	0.06374	0.00928469	6.6461e-12	0.00144772	47
	rs10416358	19	7237684	G	A	0.28634	0.0792971	0.00857547	2.3095e-20	0.00256991	85
	rs10455827	6	159347117	C	T	0.47101	-0.042141	0.00783754	7.58151e-08	0.000884947	28
	rs10494077	1	108338345	A	G	0.213715	0.109462	0.00941244	2.91791e-31	0.00402691	135
	rs10514934	17	45812124	C	T	0.150875	-0.0823176	0.0110994	1.20346e-13	0.00173622	55
	rs10748781	10	101283330	A	C	0.652488	-0.0784328	0.0082063	1.20481e-21	0.00278977	91
	rs10767647	11	27567392	A	G	0.779951	-0.0432504	0.00940834	4.28561e-06	0.000642092	21
	rs1079418	6	166047034	G	A	0.261698	-0.0823469	0.00895542	3.74289e-20	0.00262035	84
	rs10814915	9	4290544	C	T	0.543587	-0.0708255	0.00782937	1.48125e-19	0.00248907	81
	rs10817674	9	117522580	A	C	0.404202	0.0491956	0.00796987	6.71344e-10	0.00116568	38
	rs10818050	9	100538923	G	A	0.655429	0.24571	0.00836262	9.34311e-190	0.0272697	863
	rs10839472	11	49994823	T	C	0.697582	0.0428081	0.0085552	5.62251e-07	0.000773187	25
	rs10858026	1	114559378	G	T	0.807437	0.06992	0.0100674	3.77953e-12	0.00152025	48
	rs10929393	2	15958063	G	C	0.811599	-0.0471224	0.009977	2.32273e-06	0.000679062	22
	rs10975517	9	6248457	T	C	0.00834162	0.197579	0.0415959	2.03454e-06	0.000645839	22
	rs11079035	17	40289012	A	G	0.202659	0.0756235	0.00963489	4.19629e-15	0.00184822	61
	rs11086103	19	18402117	A	G	0.58181	0.0504636	0.00797339	2.46752e-10	0.0012392	40
	rs111352680	3	108542960	A	G	0.32381	-0.0550579	0.00844707	7.12567e-11	0.00132748	42
	rs11183353	12	46516045	G	A	0.190266	-0.0504605	0.0100976	5.81456e-07	0.000784579	24
	rs11204666	1	150543128	T	C	0.137241	-0.0618389	0.0115632	8.89779e-08	0.00090558	28
	rs11258609	10	6455908	G	A	0.720468	0.0406572	0.00875287	3.40054e-06	0.000665811	21
	rs1131896	6	31379115	A	G	0.2157	-0.100287	0.00959097	1.36964e-25	0.00340292	109
	rs115548871	3	51094097	T	G	0.0181196	-0.164943	0.031314	1.38378e-07	0.000968066	27
	rs11571297	2	204745003	C	T	0.373305	-0.124562	0.00813351	6.10233e-53	0.00725974	234
	rs11604605	11	114994590	C	T	0.272504	0.0423972	0.00876864	1.33083e-06	0.000712702	23
	rs116776245	1	114668509	A	G	0.0833091	0.0872938	0.0139113	3.49571e-10	0.00116389	39
	rs116909374	14	36738361	T	C	0.0306768	-0.212521	0.0239684	7.53346e-19	0.00268604	78
	rs117276254	13	28587117	G	A	0.0132323	0.159656	0.0339404	2.551e-06	0.000665657	22
	rs117362948	16	50169595	A	G	0.00954002	0.200248	0.0397084	4.58377e-07	0.000757796	25
	rs11830037	12	48157371	A	C	0.0888095	0.0996828	0.0136049	2.35401e-13	0.0016082	53
	rs1183671	19	4802438	T	C	0.314609	0.0432838	0.0084046	2.60468e-07	0.000807961	26
	rs11897732	2	43541386	A	G	0.582497	0.0463268	0.00797538	6.29499e-09	0.00104387	33
	rs11919503	3	71481127	C	T	0.824066	-0.0487193	0.0101742	1.68021e-06	0.000688246	22
	rs11935941	4	149652478	C	A	0.123206	-0.141463	0.0123947	3.59328e-30	0.0043236	130
	rs11969311	6	143196518	C	A	0.252349	-0.0569107	0.00903279	2.9677e-10	0.00122213	39
	rs1203940	20	22595643	C	T	0.792063	0.102604	0.00979587	1.13481e-25	0.00346777	109
	rs12175489	6	31377587	A	G	0.156735	-0.151299	0.0110242	7.26661e-43	0.00605107	188
	rs12206423	6	109353216	T	C	0.148506	0.0614412	0.0108764	1.61348e-08	0.000954718	31
	rs1239704	13	51152611	A	G	0.691589	-0.0513046	0.00845726	1.30859e-09	0.00112285	36
	rs12407089	1	19767814	C	G	0.316122	0.0923609	0.00836234	2.32121e-28	0.00368841	121
	rs12540388	7	26905731	T	A	0.1861	-0.0657312	0.0101757	1.04963e-10	0.00130885	41
	rs12697352	5	35837234	A	G	0.395907	-0.0499358	0.00803913	5.24503e-10	0.00119275	38
	rs12756019	1	156799912	A	G	0.605562	-0.0576319	0.00801665	6.52555e-13	0.00158669	51
	rs12897126	14	81472456	A	T	0.886514	-0.102215	0.0121998	5.36447e-17	0.00210226	70
	rs12923006	16	4028866	A	G	0.179626	0.072125	0.0100994	9.23089e-13	0.00153314	51
	rs12967678	18	12805388	A	G	0.117959	0.0744285	0.0120168	5.87666e-10	0.00115273	38
	rs13105678	4	40260379	A	C	0.578705	0.0428068	0.00802821	9.71113e-08	0.000893509	28
	rs13132077	4	56530970	C	T	0.381508	0.0382707	0.0080803	2.17659e-06	0.000691195	22
	rs13137589	4	187007874	G	A	0.36779	-0.0631943	0.00818682	1.17219e-14	0.00185715	59
	rs1317983	6	43806335	C	T	0.680897	0.102264	0.00850572	2.69127e-33	0.00454452	144
	rs1319091	12	103884763	A	C	0.795	-0.0559107	0.00969016	7.93455e-09	0.00101892	33
	rs13379670	15	64068284	C	T	0.227249	0.0440454	0.0092798	2.07096e-06	0.000681354	22
	rs13447704	11	94178356	C	T	0.0268399	-0.141098	0.0248049	1.28302e-08	0.00104001	32
	rs141686764	3	163676755	G	A	0.018741	-0.164372	0.0297604	3.32921e-08	0.000993716	30
	rs1420343	12	68130703	G	A	0.413799	0.0389533	0.00796536	1.00663e-06	0.00073613	23
	rs143505063	19	21602330	T	C	0.0150224	-0.159137	0.0335091	2.04356e-06	0.000749442	22
	rs1441172	2	214037703	T	C	0.31324	-0.0525649	0.00852681	7.06339e-10	0.00118879	38
	rs144287831	3	37068079	C	T	0.298473	-0.0399681	0.00857634	3.15788e-06	0.00066897	21
	rs144386241	14	81136570	A	G	0.0238864	-0.13733	0.0264232	2.02175e-07	0.000879452	27
	rs145353654	3	46287513	G	A	0.0719156	0.0805714	0.0150003	7.81627e-08	0.000866567	28
	rs146060575	14	35222966	C	T	0.0765447	-0.0698901	0.0149402	2.89701e-06	0.000690546	21
	rs146811683	2	25683149	C	T	0.0124268	0.159612	0.0345883	3.93808e-06	0.000625302	21
	rs150724213	7	74020343	A	G	0.0283566	0.120733	0.0232732	2.12975e-07	0.000803236	26
	rs151234	16	28505660	C	G	0.123296	0.0851282	0.0117738	4.819e-13	0.00156667	52
	rs1519104	2	66680892	A	G	0.679929	-0.0412863	0.00835906	7.84807e-07	0.000741911	24
	rs1534424	2	12640897	C	A	0.397949	-0.0563343	0.00800768	1.99213e-12	0.00152068	49
	rs1672989	19	35608868	T	C	0.909623	-0.0629905	0.0135865	3.54776e-06	0.000652378	21
	rs17189980	6	30986040	C	T	0.0219647	0.159744	0.0260552	8.73375e-10	0.00109637	37
	rs17364832	13	24786915	G	T	0.291179	0.0788068	0.00854317	2.84785e-20	0.00256362	85
	rs17389938	10	8570065	C	G	0.143917	0.0665321	0.0110281	1.60982e-09	0.00109074	36
	rs17447487	13	41495245	T	C	0.0516195	-0.103313	0.0182239	1.43555e-08	0.00104505	32
	rs17741863	5	58858302	G	A	0.0689772	-0.0719103	0.0157093	4.70426e-06	0.000664168	20
	rs1788232	18	67527609	G	A	0.536415	-0.0460428	0.00784427	4.36823e-09	0.00105435	34
	rs1808192	17	45794706	G	A	0.592061	-0.0459939	0.00797357	8.00778e-09	0.00102186	33
	rs1884447	1	185021410	A	G	0.418092	0.0375542	0.00791514	2.08915e-06	0.000686236	22
	rs1885013	14	68754695	A	G	0.693585	0.0504811	0.00852693	3.21557e-09	0.00108317	35
	rs188740215	1	30922265	C	T	0.0320273	0.102539	0.0219303	2.92985e-06	0.000651916	21
	rs194729	14	69311424	T	C	0.357661	-0.0400616	0.00819883	1.0277e-06	0.000737433	23
	rs1990760	2	163124051	T	C	0.585897	0.0638177	0.00795928	1.0746e-15	0.00197625	64
	rs2029818	8	80553068	C	T	0.471372	0.0410138	0.00786302	1.82792e-07	0.000838309	27
	rs2046045	5	76535811	G	T	0.414313	0.127336	0.00789864	1.80894e-58	0.00786913	259
	rs2049218	3	188122978	T	C	0.386346	-0.102774	0.00807538	4.19521e-37	0.00500837	161
	rs210192	6	33481204	G	A	0.214912	0.0728538	0.00948093	1.539e-14	0.00179107	59
	rs2124594	8	128195259	C	T	0.318009	-0.0593882	0.00846101	2.23392e-12	0.00152985	49
	rs2182299	10	14553315	T	G	0.515444	-0.0361897	0.00784379	3.95368e-06	0.000654222	21
	rs2235544	1	54375570	A	C	0.544952	-0.0554078	0.0078663	1.87211e-12	0.00152261	49
	rs229528	22	37581677	T	C	0.396414	0.0721977	0.00796744	1.28559e-19	0.00249439	82
	rs2300534	14	81567080	A	C	0.203423	0.0466068	0.00968603	1.49611e-06	0.000703974	23
	rs2345568	6	167381804	G	A	0.372507	-0.0651412	0.00811633	1.00749e-15	0.00198374	64
	rs244073	20	43254695	T	G	0.0518328	0.0795782	0.0173789	4.67176e-06	0.000622455	20
	rs244687	5	133423616	G	A	0.748077	-0.0741115	0.00893353	1.07784e-16	0.00207021	68
	rs2476601	1	114377568	G	A	0.854556	-0.308807	0.0105656	8.65369e-188	0.023705	854
	rs2549779	5	96216387	G	A	0.47114	-0.0388224	0.00783816	7.30783e-07	0.000751079	24
	rs2629649	1	207169190	G	T	0.312967	0.0507258	0.00838789	1.47107e-09	0.00110653	36
	rs268134	2	65608363	G	A	0.675147	-0.0399959	0.00832997	1.57524e-06	0.000701691	23
	rs2739043	8	133793779	G	A	0.633324	-0.0551584	0.00809602	9.55664e-12	0.00141306	46
	rs28391281	1	38408974	C	T	0.546363	-0.0503426	0.00783427	1.31051e-10	0.00125629	41
	rs28396553	14	36673392	T	C	0.64977	-0.0460976	0.00822089	2.0542e-08	0.000967163	31
	rs2972343	5	76474885	G	A	0.105752	-0.0882555	0.0129562	9.63614e-12	0.00147319	46
	rs2976908	8	8345774	G	T	0.483628	-0.0605273	0.00789139	1.71939e-14	0.00182981	58
	rs2985693	14	50126153	T	C	0.83929	-0.0507826	0.0106276	1.76722e-06	0.000695688	22
	rs30233	16	14400309	A	G	0.586573	-0.0540285	0.00794838	1.06507e-11	0.00141578	46
	rs3103991	8	119886091	G	A	0.748361	0.0558276	0.0090733	7.60527e-10	0.00117386	37
	rs3130186	6	33056207	T	C	0.198053	-0.129028	0.00993613	1.47407e-38	0.00528841	168
	rs3184504	12	111884608	C	T	0.593695	-0.156961	0.00791641	1.731e-87	0.0118858	393
	rs332683	2	119511582	C	T	0.596088	0.0380697	0.00798704	1.87515e-06	0.000697888	22
	rs333151	1	61678783	A	G	0.271849	-0.0454445	0.00882841	2.6394e-07	0.000817602	26
	rs34305034	9	131654547	T	C	0.10558	-0.0608313	0.0128943	2.38539e-06	0.000698888	22
	rs34332490	2	1598686	C	T	0.525796	0.037873	0.00784024	1.36128e-06	0.000715273	23
	rs35092607	4	88443344	C	T	0.0456216	-0.0929863	0.0191728	1.23519e-06	0.000752938	23
	rs35717611	2	64968053	T	C	0.378383	0.0538069	0.00808853	2.88652e-11	0.00136195	44
	rs35939997	5	133360500	T	C	0.297775	0.0415977	0.00855485	1.1593e-06	0.000723658	23
	rs36144291	7	139407001	C	T	0.215365	-0.0454046	0.00958436	2.16516e-06	0.000696743	22
	rs367443	19	8318879	A	G	0.517508	0.0385347	0.00785186	9.21431e-07	0.000741551	24
	rs377380	13	111192421	G	A	0.215211	-0.0475501	0.00958748	7.06372e-07	0.000763748	24
	rs3778752	7	128580047	T	G	0.439791	0.0452516	0.0078739	9.08205e-09	0.00100901	33
	rs3781661	11	69999633	T	C	0.18215	0.0486572	0.0100428	1.26622e-06	0.000705386	23
	rs3867608	17	59339867	G	A	0.956936	0.10179	0.0198296	2.84804e-07	0.00085396	26
	rs3946137	22	38988115	G	A	0.349207	0.0460636	0.00818831	1.84937e-08	0.000964432	31
	rs41177	22	30438447	A	G	0.404602	-0.048636	0.00799532	1.17911e-09	0.00113968	37
	rs4409785	11	95311422	C	T	0.165694	0.0884395	0.010381	1.60434e-17	0.00216249	72
	rs4429345	17	28458105	G	A	0.446026	-0.0374648	0.00788113	1.99693e-06	0.000693628	22
	rs453979	6	74305477	T	C	0.347741	0.0374779	0.00818851	4.71942e-06	0.000637172	20
	rs4606850	19	55739605	T	C	0.165394	0.0649986	0.0104585	5.13552e-10	0.00116638	38
	rs4704447	5	77175226	G	A	0.56869	-0.0460311	0.00793057	6.46504e-09	0.00103944	33
	rs472678	10	89990521	A	G	0.721759	-0.0414012	0.00873989	2.16863e-06	0.000688445	22
	rs4843875	16	85989942	T	C	0.183644	0.0485453	0.0100337	1.31004e-06	0.000706612	23
	rs4912068	1	19636994	G	C	0.0886769	-0.0810188	0.0141167	9.51155e-09	0.00106092	32
	rs4933466	10	89849519	G	A	0.427199	-0.0430659	0.00798798	6.9935e-08	0.000907676	29
	rs4988784	2	162290504	T	C	0.757536	0.0462759	0.00916946	4.49407e-07	0.000786666	25
	rs516434	17	8871015	A	G	0.698225	0.0406578	0.0085741	2.1169e-06	0.000696621	22
	rs55783116	16	85172168	C	A	0.209857	0.0442592	0.00961289	4.14151e-06	0.00064963	21
	rs56011703	17	73757836	T	C	0.0814699	0.0840995	0.0141718	2.95129e-09	0.00105854	35
	rs56159866	4	40337944	T	C	0.232405	-0.0591346	0.0093534	2.5777e-10	0.00124764	39
	rs56197325	9	128950546	G	A	0.267669	-0.04097	0.0088583	3.74524e-06	0.000658063	21
	rs568999	5	102601358	C	G	0.315823	-0.0533804	0.00844386	2.58533e-10	0.00123142	39
	rs56983610	1	19838744	A	C	0.130597	-0.104236	0.0118418	1.33947e-18	0.00246729	77
	rs57652885	18	77182544	T	C	0.0531312	-0.107083	0.0178911	2.16036e-09	0.00115375	35
	rs58014733	18	77184016	A	G	0.402981	0.0417238	0.00797836	1.69858e-07	0.000837665	27
	rs58507982	11	118146510	T	C	0.455463	0.0402322	0.0078613	3.09195e-07	0.000802894	26
	rs59576148	21	26776480	G	A	0.168928	0.0507786	0.0103927	1.02912e-06	0.000723989	23
	rs6006220	22	30051433	T	C	0.257616	0.0464167	0.00891041	1.89589e-07	0.0008241	27
	rs61201527	2	62463123	C	A	0.124417	0.0641356	0.011765	4.99777e-08	0.000896201	29
	rs61476910	20	17868727	G	T	0.400687	0.0374409	0.00803223	3.14168e-06	0.000673258	21
	rs61759532	17	7240391	T	C	0.189239	0.0778455	0.00992449	4.37188e-15	0.00185952	61
	rs61916675	12	751514	G	A	0.316719	0.0543359	0.00839048	9.42492e-11	0.00127784	41
	rs61938962	12	56446766	T	C	0.319262	0.0805646	0.0083324	4.09008e-22	0.00282128	93
	rs62181736	2	172521425	C	T	0.337615	-0.043045	0.00833417	2.40591e-07	0.00082872	26
	rs62560877	9	99848720	C	T	0.0341031	-0.115164	0.0222837	2.36508e-07	0.000873752	26
	rs62621812	7	127015083	A	G	0.0422935	0.0990555	0.0191332	2.25298e-07	0.000794865	26
	rs6427844	1	200661344	G	A	0.597042	0.0399528	0.00800248	5.95866e-07	0.000768049	24
	rs6448432	4	26098810	A	G	0.281847	0.0660575	0.00864199	2.1093e-14	0.00176646	58
	rs6471875	8	61299528	A	C	0.405069	0.0489914	0.0079709	7.93202e-10	0.00115682	37
	rs6562772	13	74185223	T	C	0.496092	-0.0402116	0.00781303	2.65058e-07	0.000808437	26
	rs66760320	6	43906255	T	C	0.202443	-0.0637918	0.00980279	7.64043e-11	0.00131409	42
	rs6720896	2	234086584	C	T	0.256002	0.0424709	0.00895954	2.13403e-06	0.000687113	22
	rs6724363	2	217626591	T	G	0.624795	0.089522	0.00810683	2.37548e-28	0.00375747	121
	rs6727170	2	99588042	C	T	0.225527	0.047144	0.00931609	4.18176e-07	0.000776404	25
	rs6831973	4	10709366	C	T	0.555522	0.0558804	0.00788404	1.36273e-12	0.00154206	50
	rs686752	18	57144871	G	A	0.252343	-0.0472827	0.00904877	1.73856e-07	0.000843584	27
	rs6895555	5	111450567	A	G	0.450687	0.0361823	0.00787855	4.37952e-06	0.000648212	21
	rs6994357	8	40530964	C	T	0.121884	0.057897	0.0118	9.2704e-07	0.000717531	24
	rs7043516	9	100617433	C	A	0.166287	-0.106566	0.0107159	2.66077e-23	0.00314878	98
	rs706779	10	6098824	C	T	0.377551	-0.067476	0.00810423	8.3604e-17	0.00213997	69
	rs7097397	10	50025396	A	G	0.37053	-0.0401932	0.00814664	8.06801e-07	0.000753587	24
	rs7127620	11	86071947	G	A	0.359376	-0.0514586	0.00820742	3.61592e-10	0.00121927	39
	rs7132512	12	12617337	A	C	0.421705	-0.0407396	0.00796104	3.09823e-07	0.000809509	26
	rs713427	2	191115847	C	T	0.221866	0.0574138	0.00936868	8.88398e-10	0.00113817	37
	rs71430783	14	93558453	T	G	0.180111	0.0929704	0.0100599	2.42652e-20	0.00255279	85
	rs7162561	15	63665765	C	T	0.263286	0.0474179	0.00883735	8.06697e-08	0.000872251	28
	rs71641308	1	78086718	T	C	0.0963323	0.0745947	0.0131656	1.46273e-08	0.000968783	32
	rs7169981	15	90226947	A	C	0.685299	-0.0400205	0.00840237	1.90735e-06	0.000690833	22
	rs7244532	18	13523481	G	A	0.665064	0.0391156	0.00838088	3.05269e-06	0.00068164	21
	rs72729322	15	38925195	T	C	0.209989	0.0574537	0.0095589	1.8496e-09	0.00109521	36
	rs72751538	9	100340113	T	G	0.0661338	0.0947907	0.015558	1.11001e-09	0.00110986	37
	rs72796365	16	50761666	T	C	0.0260639	0.141199	0.0239386	3.67084e-09	0.00101219	34
	rs73040340	6	168901482	T	C	0.187352	0.0506481	0.0100158	4.26305e-07	0.000781119	25
	rs7309495	12	113263934	T	C	0.114458	0.0648084	0.012795	4.08111e-07	0.000851428	25
	rs732055	16	2750192	C	T	0.542089	-0.0379176	0.00784558	1.34498e-06	0.000713778	23
	rs73245731	4	26213073	G	T	0.123701	0.0567692	0.0118294	1.59466e-06	0.000698684	23
	rs735000	1	2513105	T	C	0.120019	0.0765716	0.0119025	1.24915e-10	0.00123848	41
	rs7350442	10	124192180	T	C	0.710409	0.0415322	0.00867335	1.68046e-06	0.00070973	22
	rs74108950	10	1648568	G	C	0.16281	-0.0577868	0.0107777	8.24421e-08	0.000910316	28
	rs7444908	5	76829423	G	A	0.356509	-0.06392	0.00820707	6.78594e-15	0.00187463	60
	rs74531406	12	12188063	A	G	0.120695	0.0564226	0.0118983	2.11543e-06	0.000675717	22
	rs75127309	10	63947886	G	A	0.058283	0.0854515	0.0165327	2.35809e-07	0.000801552	26
	rs7559184	2	192240539	G	T	0.0208444	0.134449	0.0268566	5.55206e-07	0.000737881	25
	rs76032549	3	105959993	T	C	0.170413	0.0639475	0.010333	6.0675e-10	0.00115622	38
	rs76054911	6	27285365	T	C	0.0739791	0.078761	0.0147123	8.63111e-08	0.000849928	28
	rs76169968	11	117082966	A	G	0.0991748	-0.086105	0.013355	1.13787e-10	0.00132473	41
	rs76653830	16	84836091	T	C	0.102648	0.06331	0.0127767	7.2288e-07	0.000738394	24
	rs76796396	1	112864075	T	C	0.0459862	0.0919108	0.0183016	5.11338e-07	0.000741217	25
	rs7701443	5	142792650	G	A	0.380588	-0.046864	0.00813299	8.30194e-09	0.00103548	33
	rs774121	9	100905988	C	T	0.749326	-0.0711606	0.00897138	2.15719e-15	0.00190235	62
	rs78067210	8	101423101	T	C	0.0386271	-0.0970494	0.0207305	2.84813e-06	0.000699519	21
	rs78783493	2	97668945	T	C	0.232825	-0.054713	0.00940616	6.00135e-09	0.00106939	33
	rs78953577	8	32429839	T	G	0.24797	-0.0613847	0.00911757	1.66689e-11	0.00140535	45
	rs78993812	9	4134978	A	C	0.0817226	0.0698071	0.0141858	8.6141e-07	0.000731384	24
	rs7902146	10	63801030	T	C	0.750453	-0.0731997	0.0089842	3.71207e-16	0.00200689	66
	rs79051898	10	6045377	T	C	0.120524	-0.067706	0.0121605	2.58126e-08	0.000971811	30
	rs793094	10	31386822	A	G	0.508279	-0.0401908	0.00785208	3.0799e-07	0.000807429	26
	rs7932229	11	578759	G	A	0.625474	0.0381496	0.00813832	2.76359e-06	0.000681869	21
	rs79490353	13	28623048	C	T	0.0161635	0.200239	0.0305624	5.68443e-11	0.00127522	42
	rs794999	3	12229015	G	A	0.771704	-0.0679624	0.00925834	2.1253e-13	0.00162748	53
	rs8006310	14	105218476	G	A	0.504177	-0.0542998	0.00783208	4.12012e-12	0.00147413	48
	rs8027513	15	65757997	A	G	0.240887	-0.0465462	0.00921275	4.36367e-07	0.000792352	25
	rs8187753	15	85438397	C	A	0.404815	-0.0426009	0.00804779	1.20003e-07	0.000874533	28
	rs8193	11	35251318	T	C	0.352685	0.058247	0.00818416	1.10269e-12	0.0015491	50
	rs836487	7	6421538	T	C	0.486516	0.0374406	0.00783418	1.76051e-06	0.00070039	22
	rs889507	16	85670382	C	T	0.249396	0.0442148	0.00914996	1.35006e-06	0.000731923	23
	rs914960	1	65294703	A	T	0.150334	-0.0629918	0.0110739	1.28301e-08	0.00101369	32
	rs9271365	6	32586794	G	T	0.35872	0.229767	0.00803286	6.09775e-180	0.0242889	818
	rs9292	11	10528483	G	A	0.968429	-0.124311	0.0219269	1.43351e-08	0.000944942	32
	rs9378805	6	417727	C	A	0.469179	0.0454094	0.00783841	6.90618e-09	0.00102709	33
	rs938726	8	141611064	C	A	0.73143	-0.0676073	0.00876677	1.24086e-14	0.00179576	59
	rs9389300	6	135865229	A	G	0.619769	-0.037075	0.00810872	4.82542e-06	0.000647843	20
	rs9497965	6	148521292	T	C	0.33673	0.0655856	0.0082763	2.29053e-15	0.00192141	62
	rs967893	15	49832268	G	C	0.664301	0.0420874	0.00830983	4.08888e-07	0.00079004	25
	rs9859406	3	185534482	A	G	0.30182	-0.0429403	0.00854995	5.10599e-07	0.000777098	25
	rs9880421	3	149183359	T	C	0.336741	-0.0412808	0.00831981	6.98616e-07	0.000761212	24
	rs9971877	12	109669670	C	T	0.340592	-0.0416372	0.00831889	5.58218e-07	0.000778721	25
	rs9981704	21	43831955	T	C	0.179356	0.0561317	0.0101429	3.12852e-08	0.000927507	30
Nontoxic goitre/Thyroid nodule	SNP	Chromosome	Position	effect_allele	other_allele	eaf	beta	se	p	R2	F
	rs10186882	2	146344233	G	A	0.88447	-0.109834	0.0227911	1.44163e-06	0.00246537	23
	rs10497853	2	201475157	G	A	0.15066	-0.114217	0.0213955	9.37882e-08	0.00333865	28
	rs10498441	14	52544224	A	G	0.705701	0.0894647	0.0165337	6.26558e-08	0.00332463	29
	rs10518586	4	132191495	G	A	0.0794651	-0.137102	0.0287209	1.80964e-06	0.00275001	22
	rs10519170	15	48686175	G	A	0.13561	0.136656	0.0212358	1.23335e-10	0.00437813	41
	rs10848285	12	131592589	A	G	0.264885	0.0778532	0.0166488	2.92233e-06	0.00236045	21
	rs10863398	1	218588279	A	G	0.1689	-0.164703	0.0205151	9.87689e-16	0.00761581	64
	rs11055251	12	13291026	A	C	0.630054	0.0789227	0.015573	4.02189e-07	0.00290369	25
	rs11070657	15	49152538	C	T	0.65609	0.0906784	0.0158031	9.57935e-09	0.00371062	32
	rs11211645	2	1412581	G	A	0.415317	-0.114351	0.0152426	6.28194e-14	0.00635053	56
	rs112892771	4	69011647	C	T	0.0187869	-0.279495	0.0599129	3.08584e-06	0.00288003	21
	rs116254142	8	133899051	A	G	0.0157647	0.372038	0.0550227	1.36536e-11	0.00429526	45
	rs11645288	16	51172677	A	G	0.242354	0.148626	0.017028	2.58461e-18	0.00811215	76
	rs116909374	14	36738361	T	C	0.0309632	0.513325	0.0374301	8.34476e-43	0.0158125	188
	rs116992735	20	22555334	T	C	0.0403065	-0.191047	0.0404325	2.30019e-06	0.0028237	22
	rs117275460	11	48204779	G	T	0.0211201	0.243074	0.0487055	6.01643e-07	0.00244305	24
	rs1203921	20	22585484	G	T	0.79112	-0.229622	0.0175794	5.42877e-39	0.0174259	170
	rs12042240	1	19768571	G	A	0.314609	-0.194877	0.0163975	1.4239e-32	0.016378	141
	rs12486767	3	169550759	A	G	0.406362	-0.0774577	0.015286	4.03643e-07	0.00289464	25
	rs13060080	3	31271012	G	A	0.00866933	-0.430154	0.0941155	4.86584e-06	0.0031804	20
	rs13070093	3	60939763	C	T	0.233052	0.0832354	0.0173375	1.57963e-06	0.00247665	23
	rs13405734	2	240305764	G	A	0.139591	-0.105322	0.0220113	1.71067e-06	0.00266459	22
	rs144557435	9	100042881	G	A	0.0470945	-0.216816	0.0374178	6.85408e-09	0.00421922	33
	rs149076671	8	133631609	A	G	0.0206538	0.267918	0.0488259	4.0833e-08	0.00290382	30
	rs149690333	19	7163515	A	G	0.0638478	0.152028	0.0296028	2.81252e-07	0.00276293	26
	rs1558680	16	51566155	G	C	0.180782	-0.091575	0.0199176	4.27196e-06	0.00248393	21
	rs1570034	20	31839036	T	C	0.460725	-0.0746638	0.0150079	6.52589e-07	0.00277014	24
	rs16964178	15	51491599	C	G	0.186368	0.111547	0.0188309	3.1494e-09	0.00377351	35
	rs17104965	14	37145916	T	C	0.0242469	0.250309	0.0451587	2.97546e-08	0.00296469	30
	rs17477923	15	49711185	C	T	0.307869	0.379974	0.015254	5.82744e-137	0.0615307	620
	rs1755770	14	36666760	T	C	0.668793	0.146313	0.0160908	9.63788e-20	0.0094839	82
	rs17776563	15	89119104	A	G	0.316355	-0.0912607	0.0161504	1.59817e-08	0.00360249	31
	rs1861628	2	217628430	G	A	0.624591	-0.107222	0.0152512	2.05946e-12	0.00539136	49
	rs187087577	2	113915177	C	T	0.0471892	-0.182528	0.0373546	1.02718e-06	0.00299598	23
	rs1923031	20	62483911	C	T	0.613602	-0.0758491	0.0153465	7.71523e-07	0.00272805	24
	rs1980499	20	6746498	T	C	0.510025	-0.080357	0.0149918	8.31927e-08	0.00322733	28
	rs1995177	3	69546846	T	C	0.783344	0.0922152	0.0183532	5.04811e-07	0.00288641	25
	rs2348471	22	29893033	T	A	0.0179807	0.258159	0.0525188	8.85317e-07	0.00235359	24
	rs2858837	6	116797227	G	A	0.363599	0.0710042	0.0153934	3.97588e-06	0.0023332	21
	rs2864004	10	105711848	G	A	0.0587271	0.1786	0.0303232	3.86477e-09	0.00352653	34
	rs3009935	1	218663189	G	A	0.598937	0.164724	0.0153692	8.39777e-27	0.0130358	114
	rs30232	16	14401962	A	G	0.591104	0.0713932	0.0152559	2.8728e-06	0.00246389	21
	rs3131691	1	40357268	G	A	0.263388	0.0812774	0.0167704	1.25672e-06	0.00256333	23
	rs334721	1	61638521	C	A	0.980702	-0.382905	0.0488296	4.44638e-15	0.0055496	61
	rs34836069	6	43839623	A	G	0.126933	-0.116185	0.0233632	6.59275e-07	0.00299194	24
	rs35992792	7	34795686	G	C	0.0211272	0.222618	0.0485159	4.46319e-06	0.00204983	21
	rs3741156	11	72946140	C	G	0.258342	-0.109691	0.0174186	3.02779e-10	0.00461074	39
	rs3748523	12	1058738	G	C	0.203748	0.0901056	0.0185421	1.17674e-06	0.00263437	23
	rs4578973	3	193918634	T	C	0.18782	0.21161	0.0183195	7.2899e-31	0.0136614	133
	rs4804433	19	7240776	T	G	0.69366	0.255098	0.0165502	1.32634e-53	0.0276563	237
	rs4851621	2	103252467	T	C	0.461102	0.0815888	0.0148969	4.32847e-08	0.00330822	29
	rs4975538	5	1280830	C	G	0.409981	0.0947954	0.0150745	3.20629e-10	0.00434745	39
	rs55875041	17	55568377	A	G	0.393267	-0.0769867	0.0154554	6.31857e-07	0.00282844	24
	rs56983610	1	19838744	A	C	0.131364	0.215948	0.0209806	7.59776e-25	0.0106425	105
	rs58722186	16	79751591	T	C	0.308861	0.193823	0.0158221	1.67698e-34	0.0160387	150
	rs593805	1	219019737	C	G	0.594675	0.0717649	0.015237	2.47826e-06	0.00248277	22
	rs596878	6	140286236	C	A	0.368221	-0.113168	0.015575	3.7028e-13	0.00595869	52
	rs6140064	20	6681991	G	A	0.524932	0.146325	0.0150909	3.12812e-22	0.0106789	94
	rs62011568	15	22953746	G	A	0.261314	-0.0827694	0.0177302	3.03743e-06	0.0026448	21
	rs62082901	17	58964947	T	C	0.0296708	0.241553	0.0415236	5.9825e-09	0.00335972	33
	rs62103268	18	46306939	T	C	0.151397	0.100174	0.0205527	1.09357e-06	0.00257847	23
	rs62116485	2	12156418	G	A	0.140865	0.097248	0.0211066	4.076e-06	0.00228905	21
	rs62235753	22	29272637	T	C	0.0120477	0.33932	0.0613915	3.25476e-08	0.00274087	30
	rs6472461	8	70366209	C	T	0.304984	-0.119728	0.0163965	2.83424e-13	0.00607706	53
	rs6531612	4	38203142	G	C	0.771108	0.0882195	0.0181718	1.2054e-06	0.00274729	23
	rs66481922	20	2668812	A	G	0.285574	-0.0858474	0.0170102	4.49227e-07	0.00300719	25
	rs7149183	14	105201596	C	T	0.492249	0.100296	0.0149197	1.78771e-11	0.00502844	45
	rs7207781	17	59331307	C	A	0.0636762	0.203375	0.0291126	2.83224e-12	0.00493206	48
	rs7315056	12	97873968	C	T	0.546926	-0.0696597	0.0149608	3.2218e-06	0.00240487	21
	rs73210044	8	13392360	A	G	0.0204871	0.243676	0.0492519	7.51553e-07	0.00238312	24
	rs74318804	7	28231401	T	C	0.0271542	-0.337877	0.0505643	2.35501e-11	0.00603154	44
	rs75315311	10	111276069	A	G	0.00982321	-0.403011	0.0851916	2.2381e-06	0.00315958	22
	rs76078727	19	11258867	A	G	0.0634941	0.150183	0.0294247	3.32588e-07	0.00268235	26
	rs774121	9	100905988	C	T	0.749754	-0.106035	0.0169419	3.88093e-10	0.00421905	39
	rs7874151	9	95199341	A	G	0.117072	-0.113485	0.0237529	1.77283e-06	0.00266247	22
	rs7940871	11	45227830	T	C	0.30881	0.14968	0.0158028	2.75223e-21	0.00956415	89
	rs79466207	5	53321683	G	C	0.0114335	0.307348	0.0642683	1.73332e-06	0.00213538	22
	rs79676842	8	133883905	T	G	0.0232786	0.440874	0.0436177	5.10766e-24	0.00883866	102
	rs8015085	14	93585331	A	G	0.178901	-0.214221	0.0202471	3.67661e-26	0.0134822	111
	rs8042578	15	66992964	G	C	0.223499	0.113136	0.0175318	1.09521e-10	0.00444272	41
	rs8550	22	29655371	T	C	0.770517	0.0826894	0.0180014	4.35877e-06	0.00241803	21
	rs9296422	6	43905816	C	G	0.203289	0.150398	0.0180325	7.40488e-17	0.00732704	69
	rs9406232	6	9079324	A	C	0.288467	-0.0797938	0.0166483	1.6438e-06	0.00261372	22
	rs9625434	22	28625685	C	T	0.0661485	0.202173	0.0285492	1.42536e-12	0.0050498	50
	rs965513	9	100556109	G	A	0.65245	0.271186	0.0159599	9.45901e-65	0.0333526	288
	rs9915657	17	70127536	C	T	0.423919	-0.101864	0.0151204	1.61847e-11	0.00506801	45
	rs9928281	16	79862813	G	A	0.126468	-0.125659	0.0232453	6.45266e-08	0.0034888	29
	rs9971770	12	66033050	C	G	0.0230573	0.442076	0.0439479	8.37668e-24	0.00880443	101
Malignant neoplasm of thyroid gland	SNP	Chromosome	Position	effect_allele	other_allele	eaf	beta	se	p	R2	F
	rs1036345	12	83441833	G	A	0.269699	-0.179236	0.0387264	3.68744e-06	0.012655	21
	rs1064876	11	67165760	A	G	0.0796347	0.27223	0.0584633	3.21747e-06	0.0108634	21
	rs10739812	9	98907863	A	G	0.385622	-0.167052	0.0350862	1.92457e-06	0.013223	22
	rs10759944	9	100556972	G	A	0.652503	-0.445276	0.0329558	1.34115e-41	0.0899129	182
	rs11693806	2	218292158	G	C	0.693987	-0.327523	0.0346415	3.24127e-21	0.0455622	89
	rs12048582	1	218593037	T	C	0.247146	-0.195976	0.0401181	1.03441e-06	0.0142922	23
	rs12542733	8	8824858	G	T	0.519917	0.173127	0.0337843	2.98359e-07	0.0149627	26
	rs13287517	9	19064129	C	G	0.341554	0.176349	0.0346338	3.54647e-07	0.013988	25
	rs148823574	13	89970512	C	T	0.00777148	-1.38917	0.290566	1.74503e-06	0.0297616	22
	rs17134154	5	111480534	C	T	0.137331	-0.264325	0.0519831	3.67964e-07	0.0165546	25
	rs1802036	6	32136029	G	A	0.0162125	0.56258	0.111044	4.05665e-07	0.010096	25
	rs2780310	14	36520058	G	A	0.424508	-0.194036	0.034084	1.24917e-08	0.0183958	32
	rs34144583	18	72100432	A	G	0.384237	-0.161014	0.034911	3.98567e-06	0.0122679	21
	rs354272	9	98483124	G	A	0.785798	-0.187781	0.0393484	1.82165e-06	0.0118705	22
	rs4975538	5	1280830	C	G	0.408999	0.205119	0.0335921	1.02052e-09	0.0203401	37
	rs62235753	22	29272637	T	C	0.0113246	0.914682	0.120286	2.86613e-14	0.0187347	57
	rs62401231	6	43898150	G	A	0.309668	0.165399	0.0358471	3.94967e-06	0.0116963	21
	rs72743467	15	67451410	C	A	0.222552	0.26858	0.038364	2.54443e-12	0.024962	49
	rs73918907	20	62047111	A	G	0.0388054	0.367736	0.078272	2.62489e-06	0.010088	22
	rs75850346	6	8255627	G	T	0.0166706	0.511134	0.110562	3.78133e-06	0.00856544	21
	rs7874716	9	100605029	C	T	0.168223	0.22652	0.0427487	1.16519e-07	0.0143594	28
	rs7875800	9	99797760	G	A	0.219575	-0.200309	0.0420155	1.86524e-06	0.0137513	22
	rs953492	1	243471192	G	A	0.545051	-0.156587	0.0334169	2.78783e-06	0.0121602	21
	rs9625434	22	28625685	C	T	0.0652874	0.300738	0.0625854	1.54564e-06	0.0110386	23
SNP, single nucleotide polymorphism; eaf, effect allele frequency; se, standard error.
R2 was calculated as follows: 2*beta2*EAF*(1-EAF).
The F-statistic for each SNP was calculated as follows: F=beta2/se2.

[truncated: 1 more sheets: Supplementary Table 11]
