# Supplementary material for: Association of circulating vitamin levels with thyroid diseases: a Mendelian randomization study
Source: Front Endocrinol (Lausanne). 2024 Jun 11;15:1360851. doi: 10.3389/fendo.2024.1360851 (PMC11196410; doi:10.3389/fendo.2024.1360851)
Supplement: Supplementary file 2 [file DataSheet_2.xlsx]

## Sheet: Supplementary Table 12
Supplementary Table 12 The heterogeneity and sensitivity results of circulating vitamin levels and autoimmune hyperthyroidism after removal of pleiotropic IVs.
Exposure	Outcome	Heterogeneity--Cochran's Q test		Pleiotropy	MR-PRESSO
		(Q_pval)		(pval)	(Pvalue)
		MR Egger	IVW	MR-Egger intercept
Vitamin A	Autoimmune hyperthyroidism	0.304885	0.11415	0.0638502	0.1002
Vitamin B9	Autoimmune hyperthyroidism	0.947395	0.776688	0.254471	0.8162
Vitamin B12	Autoimmune hyperthyroidism	0.7733	0.719324	0.309138	0.724
Vitamin C	Autoimmune hyperthyroidism	0.115712	0.111796	0.375595	0.1327
Vitamin D	Autoimmune hyperthyroidism	0.098407	0.114388	0.511809	0.1492
Vitamin E	Autoimmune hyperthyroidism	0.720104	0.794823	0.84172	0.8046
Autoimmune hyperthyroidism	Vitamin A	0.45229	0.475423	0.448866	0.5117
Autoimmune hyperthyroidism	Vitamin B9	0.96734	0.921478	0.16067	0.4857
Autoimmune hyperthyroidism	Vitamin B12	0.646523	0.675451	0.523625	0.6969
Autoimmune hyperthyroidism	Vitamin C	0.620154	0.557171	0.160888	0.5114
Autoimmune hyperthyroidism	Vitamin D	0.371315	0.424031	0.93463	0.4375
Autoimmune hyperthyroidism	Vitamin E	0.840287	0.861327	0.573121	0.8755

## Sheet: Supplementary Table 13
Supplementary Table 13 The heterogeneity and sensitivity results of circulating vitamin levels and autoimmune hypothyroidism after removal of pleiotropic IVs.
Exposure	Outcome	Heterogeneity--Cochran's Q test		Pleiotropy	MR-PRESSO
		(Q_pval)		(pval)	(Pvalue)
		MR Egger	IVW	MR-Egger intercept
Vitamin A	Autoimmune hypothyroidism	0.751468	0.803364	0.644976	0.7922
Vitamin B9	Autoimmune hypothyroidism	0.364613	0.438776	0.534588	0.5447
Vitamin B12	Autoimmune hypothyroidism	0.691322	0.325987	0.0867916	0.333
Vitamin C	Autoimmune hypothyroidism	0.397056	0.492012	0.692861	0.6148
Vitamin D	Autoimmune hypothyroidism	0.817463	0.793147	0.319126	0.7946
Vitamin E	Autoimmune hypothyroidism	0.193258	0.209908	0.443595	0.2509
Autoimmune hypothyroidism	Vitamin A	0.153519	0.164343	0.858322	0.1654
Autoimmune hypothyroidism	Vitamin B9	0.474525	0.488853	0.532281	0.5183
Autoimmune hypothyroidism	Vitamin B12	0.316408	0.321291	0.405464	0.3145
Autoimmune hypothyroidism	Vitamin C	0.0679851	0.0738357	0.804231	0.0758
Autoimmune hypothyroidism	Vitamin D	0.122462	0.124163	0.378396	0.1277
Autoimmune hypothyroidism	Vitamin E	0.613467	0.603565	0.218474	0.6003

## Sheet: Supplementary Table 14
Supplementary Table 14 The heterogeneity and sensitivity results of circulating vitamin levels and Nontoxic goitre/Thyroid nodule after removal of pleiotropic IVs.
Exposure	Outcome	Heterogeneity--Cochran's Q test		Pleiotropy	MR-PRESSO
		(Q_pval)		(pval)	(Pvalue)
		MR Egger	IVW	MR-Egger intercept
Vitamin A	Nontoxic goitre/Thyroid nodule	0.0677635	0.0765698	0.484761	0.0866
Vitamin B9	Nontoxic goitre/Thyroid nodule	0.291688	4203016	0.946092	0.8172
Vitamin B12	Nontoxic goitre/Thyroid nodule	0.672187	0.699333	0.452987	0.7257
Vitamin C	Nontoxic goitre/Thyroid nodule	0.548173	0.632276	0.705818	0.5858
Vitamin D	Nontoxic goitre/Thyroid nodule	0.83871	0.859828	0.502342	0.8542
Vitamin E	Nontoxic goitre/Thyroid nodule	0.801009	0.814273	0.443431	0.8312
Nontoxic goitre/thyroid nodule	Vitamin A	0.0964909	0.0908502	0.253329	0.0866
Nontoxic goitre/thyroid nodule	Vitamin B9	0.491681	0.509032	0.461911	0.4871
Nontoxic goitre/thyroid nodule	Vitamin B12	0.679355	0.665917	0.234838	0.6716
Nontoxic goitre/thyroid nodule	Vitamin C	0.594408	0.60169	0.391811	0.6117
Nontoxic goitre/thyroid nodule	Vitamin D	0.123614	0.139434	0.988282	0.1449
Nontoxic goitre/thyroid nodule	Vitamin E	0.147781	0.158159	0.538784	0.1467

## Sheet: Supplementary Table 15
Supplementary Table 15 The heterogeneity and sensitivity results of circulating vitamin levels and Malignant neoplasm of thyroid gland after removal of pleiotropic IVs.
Exposure	Outcome	Heterogeneity--Cochran's Q test		Pleiotropy	MR-PRESSO
		(Q_pval)		(pval)	(Pvalue)
		MR Egger	IVW	MR-Egger intercept
Vitamin A	Malignant neoplasm of thyroid gland	0.13952	0.151242	0.445109	0.1573
Vitamin B9	Malignant neoplasm of thyroid gland	0.192962	0.295514	0.899423	0.2788
Vitamin B12	Malignant neoplasm of thyroid gland	0.318524	0.402313	0.669949	0.3973
Vitamin C	Malignant neoplasm of thyroid gland	0.47863	0.577322	0.874337	0.6057
Vitamin D	Malignant neoplasm of thyroid gland	0.425293	0.514361	0.95005	0.5234
Vitamin E	Malignant neoplasm of thyroid gland	0.92343	0.952962	0.810783	0.9607
Malignant neoplasm of thyroid gland	Vitamin A	0.304549	0.347718	0.660261	0.3663
Malignant neoplasm of thyroid gland	Vitamin B9	0.233562	0.283495	0.712932	0.9452
Malignant neoplasm of thyroid gland	Vitamin B12	0.701821	0.734861	0.565589	0.7491
Malignant neoplasm of thyroid gland	Vitamin C	0.14946	0.176114	0.634433	0.1743
Malignant neoplasm of thyroid gland	Vitamin D	0.0711639	0.0788616	0.483034	0.0757
Malignant neoplasm of thyroid gland	Vitamin E	0.63569	0.544696	0.132477	0.5873
